# Supplementary material for: 5-Bromo-2-(4-methyl­phen­yl)-3-methyl­sulfinyl-1-benzofuran
Source: Acta Crystallogr Sect E Struct Rep Online. 2012 Nov 7;68(Pt 12):o3292. doi: 10.1107/S1600536812045205 (PMC3588837; doi:10.1107/S1600536812045205)
Supplement: Supplementary file 1 [file e-68-o3292-sup1.cif]

##############################################################################
#                                                                            #
# This CIF contains the data in a paper accepted for publication in          #
# Acta Crystallographica Section E. It conforms to the requirements of       #
# Notes for Authors for Acta Crystallographica Section E, and has been       #
# peer reviewed under the auspices of the IUCr Commission on Journals.       #
#                                                                            #
# Full details of the Crystallographic Information File format               #
# are given in the paper "The Crystallographic Information File (CIF):       #
# a New Standard Archive File for Crystallography" by S. R. Hall, F. H.      #
# Allen and I. D. Brown [Acta Cryst. (1991), A47, 655-685].                  #
#                                                                            #
# The current version of the core CIF dictionary is obtainable from          #
# ftp://ftp.iucr.org/pub/cif_core.dic.                                       #
#                                                                            #
# Software is freely available for graphical display of the structure(s)     #
# in this CIF. For information consult the CIF software page                 #
# http://www.iucr.org/resources/cif/software.                                #
#                                                                            #
# This file may be used for bona fide research purposes within the           #
# scientific community so long as proper attribution is given to the journal # 
# article from which it was obtained.                                        #
#                                                                            #
##############################################################################
data_global
_audit_creation_method     'form.cif (version 2.0)'
_journal_data_validation_number     ?
_journal_date_recd_electronic     2012-10-29
_journal_date_accepted     2012-11-01
_journal_name_full     'Acta Crystallographica, Section E'
_journal_year     2012
_journal_volume     68
_journal_issue     12
_journal_page_first     o3292
_journal_page_last     o3292
_journal_paper_category     QO
_journal_paper_doi     10.1107/S1600536812045205
_journal_coeditor_code     LD2082
_publ_contact_author_name     'Prof. Uk Lee'
_publ_contact_author_address
;
 Department of Chemistry, Pukyong National University, 599-1 Daeyeon 3-dong
 Nam-gu, Busan 608-737, Republic of Korea
;
_publ_contact_author_email     'uklee@pknu.ac.kr'
_publ_contact_author_fax     '+82-51-629-5583'
_publ_contact_author_phone     '+82-51-629-5596'
_publ_section_title
;
5-Bromo-2-(4-methylphenyl)-3-methylsulfinyl-1-benzofuran
;
loop_
    _publ_author_name
    _publ_author_address
    'Choi, Hong Dae'
;
 Department of Chemistry, Dongeui University, San 24 Kaya-dong
 Busanjin-gu, Busan 614-714, Republic of Korea
;
    'Seo, Pil Ja'
;
 Department of Chemistry, Dongeui University, San 24 Kaya-dong
 Busanjin-gu, Busan 614-714, Republic of Korea
;
    'Lee, Uk'
;
 Department of Chemistry, Pukyong National University,
 599-1 Daeyeon 3-dong
 Nam-gu, Busan 608-737, Republic of Korea
;
data_I
_chemical_name_systematic
;
5-Bromo-2-(4-methylphenyl)-3-methylsulfinyl-1-benzofuran
;
_chemical_name_common     ?
_chemical_formula_moiety     'C16 H13 Br O2 S'
_chemical_formula_sum     'C16 H13 Br O2 S'
_chemical_formula_iupac     'C16 H13 Br O2 S'
_chemical_formula_weight     349.23
_chemical_melting_point     467.5
_symmetry_cell_setting     triclinic
_symmetry_space_group_name_H-M     'P -1'
_symmetry_space_group_name_Hall     '-P 1'
loop_
    _symmetry_equiv_pos_as_xyz
    'x, y, z'
    '-x, -y, -z'
_cell_length_a     8.0922(2)
_cell_length_b     8.1401(2)
_cell_length_c     11.4535(3)
_cell_angle_alpha     92.074(2)
_cell_angle_beta     94.7400(10)
_cell_angle_gamma     111.1410(10)
_cell_volume     699.50(3)
_cell_formula_units_Z     2
_cell_measurement_reflns_used     6092
_cell_measurement_theta_min     2.69
_cell_measurement_theta_max     28.08
_cell_measurement_temperature     173(2)
_exptl_crystal_description     'block'
_exptl_crystal_colour     'colourless'
_exptl_crystal_size_max     0.325
_exptl_crystal_size_mid     0.229
_exptl_crystal_size_min     0.127
_exptl_crystal_density_diffrn     1.658
_exptl_crystal_density_meas     ?
_exptl_crystal_density_method     'not measured'
_exptl_crystal_F_000     352
_exptl_absorpt_coefficient_mu     3.085
_exptl_absorpt_correction_type     multi-scan
_exptl_absorpt_process_details     '(<i>SADABS</i>; Bruker, 2009)'
_exptl_absorpt_correction_T_min     0.5491
_exptl_absorpt_correction_T_max     0.7457
_exptl_special_details
;
;
_diffrn_ambient_temperature     173(2)
_diffrn_radiation_type     MoK\a
_diffrn_radiation_wavelength     0.71073
_diffrn_radiation_source     'rotating anode'
_diffrn_radiation_monochromator     'graphite multilayer'
_diffrn_measurement_device_type     'Bruker SMART APEXII CCD'
_diffrn_measurement_method     '\f and \w scans'
_diffrn_detector_area_resol_mean     10.0
_diffrn_reflns_number     12899
_diffrn_reflns_av_R_equivalents     0.0443
_diffrn_reflns_av_sigmaI/netI     0.0364
_diffrn_reflns_theta_min     2.69
_diffrn_reflns_theta_max     28.28
_diffrn_reflns_theta_full     28.28
_diffrn_measured_fraction_theta_max     0.996
_diffrn_measured_fraction_theta_full     0.996
_diffrn_reflns_limit_h_min     -10
_diffrn_reflns_limit_h_max     10
_diffrn_reflns_limit_k_min     -10
_diffrn_reflns_limit_k_max     10
_diffrn_reflns_limit_l_min     -15
_diffrn_reflns_limit_l_max     15
_diffrn_standards_number     0
_diffrn_standards_interval_count     ?
_diffrn_standards_interval_time     ?
_diffrn_standards_decay_%     ?
_refine_special_details
;
 Refinement of F^2^ against ALL reflections.  The weighted R-factor wR and
 goodness of fit S are based on F^2^, conventional R-factors R are based
 on F, with F set to zero for negative F^2^. The threshold expression of
 F^2^ > 2sigma(F^2^) is used only for calculating R-factors(gt) etc. and is
 not relevant to the choice of reflections for refinement.  R-factors based
 on F^2^ are statistically about twice as large as those based on F, and R-
 factors based on ALL data will be even larger.
;
_reflns_number_total     3460
_reflns_number_gt     3093
_reflns_threshold_expression     I>2\s(I)
_refine_ls_structure_factor_coef     Fsqd
_refine_ls_matrix_type     full
_refine_ls_R_factor_all     0.0337
_refine_ls_R_factor_gt     0.0287
_refine_ls_wR_factor_gt     0.0707
_refine_ls_wR_factor_ref     0.0734
_refine_ls_goodness_of_fit_ref     1.049
_refine_ls_restrained_S_all     1.049
_refine_ls_number_reflns     3460
_refine_ls_number_parameters     183
_refine_ls_number_restraints     0
_refine_ls_hydrogen_treatment     constr
_refine_ls_weighting_scheme     calc
_refine_ls_weighting_details
         'calc w=1/[\s^2^(Fo^2^)+(0.0337P)^2^+0.2757P] where P=(Fo^2^+2Fc^2^)/3'
_atom_sites_solution_hydrogens     difmap
_atom_sites_solution_primary     direct
_atom_sites_solution_secondary     difmap
_refine_ls_shift/su_max     0.000
_refine_ls_shift/su_mean     0.000
_refine_diff_density_max     0.388
_refine_diff_density_min     -0.639
_refine_ls_extinction_method     none
_refine_ls_extinction_coef     ?
loop_
    _atom_type_symbol
    _atom_type_description
    _atom_type_scat_dispersion_real
    _atom_type_scat_dispersion_imag
    _atom_type_scat_source
    'C' 'C' 0.0033 0.0016
                         'International Tables Vol C Tables 4.2.6.8 and 6.1.1.4'
    'H' 'H' 0.0000 0.0000
                         'International Tables Vol C Tables 4.2.6.8 and 6.1.1.4'
    'O' 'O' 0.0106 0.0060
                         'International Tables Vol C Tables 4.2.6.8 and 6.1.1.4'
    'S' 'S' 0.1246 0.1234
                         'International Tables Vol C Tables 4.2.6.8 and 6.1.1.4'
    'Br' 'Br' -0.2901 2.4595
                         'International Tables Vol C Tables 4.2.6.8 and 6.1.1.4'
_computing_data_collection     '<i>APEX2</i> (Bruker, 2009)'
_computing_cell_refinement     '<i>SAINT</i> (Bruker, 2009)'
_computing_data_reduction     '<i>SAINT</i> (Bruker, 2009)'
_computing_structure_solution     '<i>SHELXS97</i> (Sheldrick, 2008)'
_computing_structure_refinement     '<i>SHELXL97</i> (Sheldrick, 2008)'
_computing_molecular_graphics
        '<i>ORTEP-3</i> (Farrugia, 1997) and <i>DIAMOND</i> (Brandenburg, 1998)'
_computing_publication_material     '<i>SHELXL97</i> (Sheldrick, 2008)'
loop_
    _atom_site_type_symbol
    _atom_site_label
    _atom_site_fract_x
    _atom_site_fract_y
    _atom_site_fract_z
    _atom_site_U_iso_or_equiv
    _atom_site_adp_type
    _atom_site_calc_flag
    _atom_site_refinement_flags
    _atom_site_occupancy
    _atom_site_symmetry_multiplicity
    _atom_site_disorder_assembly
    _atom_site_disorder_group
    Br Br1 0.21210(3) -0.07754(3) -0.011426(16) 0.02948(8) Uani d . 1 2 . .
    S S1 0.79265(6) 0.31621(6) 0.39466(4) 0.02465(11) Uani d . 1 2 . .
    O O1 0.30712(17) 0.14982(19) 0.49856(11) 0.0248(3) Uani d . 1 2 . .
    O O2 0.8172(2) 0.1916(2) 0.30537(15) 0.0374(4) Uani d . 1 2 . .
    C C1 0.5622(2) 0.2385(3) 0.41230(16) 0.0224(4) Uani d . 1 2 . .
    C C2 0.4203(2) 0.1408(3) 0.32362(16) 0.0221(4) Uani d . 1 2 . .
    C C3 0.4062(2) 0.0933(3) 0.20404(16) 0.0240(4) Uani d . 1 2 . .
    H H3 0.5074 0.1278 0.1611 0.029 Uiso calc R 1 2 . .
    C C4 0.2384(3) -0.0061(3) 0.15103(17) 0.0247(4) Uani d . 1 2 . .
    C C5 0.0857(3) -0.0589(3) 0.21114(18) 0.0272(4) Uani d . 1 2 . .
    H H5 -0.0268 -0.1276 0.1705 0.033 Uiso calc R 1 2 . .
    C C6 0.0989(3) -0.0110(3) 0.32963(17) 0.0266(4) Uani d . 1 2 . .
    H H6 -0.0025 -0.0444 0.3725 0.032 Uiso calc R 1 2 . .
    C C7 0.2666(2) 0.0878(3) 0.38217(16) 0.0228(4) Uani d . 1 2 . .
    C C8 0.4889(2) 0.2400(3) 0.51483(17) 0.0225(4) Uani d . 1 2 . .
    C C9 0.5589(2) 0.3174(3) 0.63344(16) 0.0224(4) Uani d . 1 2 . .
    C C10 0.7074(3) 0.4730(3) 0.65431(18) 0.0269(4) Uani d . 1 2 . .
    H H10 0.7650 0.5303 0.5900 0.032 Uiso calc R 1 2 . .
    C C16 0.8052(3) 0.5093(3) 0.3208(2) 0.0349(5) Uani d . 1 2 . .
    H H16A 0.9238 0.5629 0.2941 0.052 Uiso calc R 1 2 . .
    H H16B 0.7841 0.5940 0.3749 0.052 Uiso calc R 1 2 . .
    H H16C 0.7148 0.4769 0.2530 0.052 Uiso calc R 1 2 . .
    C C11 0.7721(3) 0.5453(3) 0.76747(18) 0.0282(4) Uani d . 1 2 . .
    H H11 0.8746 0.6507 0.7802 0.034 Uiso calc R 1 2 . .
    C C12 0.6884(3) 0.4647(3) 0.86292(17) 0.0256(4) Uani d . 1 2 . .
    C C13 0.5395(3) 0.3109(3) 0.84128(17) 0.0254(4) Uani d . 1 2 . .
    H H13 0.4812 0.2548 0.9057 0.030 Uiso calc R 1 2 . .
    C C14 0.4735(3) 0.2369(3) 0.72894(17) 0.0237(4) Uani d . 1 2 . .
    H H14 0.3706 0.1319 0.7165 0.028 Uiso calc R 1 2 . .
    C C15 0.7567(3) 0.5428(3) 0.98612(19) 0.0354(5) Uani d . 1 2 . .
    H H15A 0.8662 0.5222 1.0103 0.053 Uiso calc R 1 2 . .
    H H15B 0.6667 0.4872 1.0392 0.053 Uiso calc R 1 2 . .
    H H15C 0.7819 0.6701 0.9893 0.053 Uiso calc R 1 2 . .
loop_
    _atom_site_aniso_label
    _atom_site_aniso_U_11
    _atom_site_aniso_U_22
    _atom_site_aniso_U_33
    _atom_site_aniso_U_12
    _atom_site_aniso_U_13
    _atom_site_aniso_U_23
    Br1 0.02978(12) 0.03373(13) 0.02214(11) 0.00932(9) -0.00028(7) -0.00267(8)
    S1 0.0187(2) 0.0260(3) 0.0285(2) 0.00706(18) 0.00329(17) 0.00160(19)
    O1 0.0202(6) 0.0304(7) 0.0221(7) 0.0074(6) 0.0031(5) -0.0015(5)
    O2 0.0289(8) 0.0321(8) 0.0520(10) 0.0109(7) 0.0139(7) -0.0059(7)
    C1 0.0207(9) 0.0242(9) 0.0228(9) 0.0088(7) 0.0020(7) -0.0002(7)
    C2 0.0194(8) 0.0222(9) 0.0254(9) 0.0083(7) 0.0026(7) 0.0008(7)
    C3 0.0230(9) 0.0269(10) 0.0232(9) 0.0103(8) 0.0040(7) 0.0000(7)
    C4 0.0271(10) 0.0246(10) 0.0232(9) 0.0106(8) 0.0015(7) 0.0007(7)
    C5 0.0221(9) 0.0287(10) 0.0279(10) 0.0071(8) -0.0020(7) -0.0002(8)
    C6 0.0206(9) 0.0315(11) 0.0270(10) 0.0083(8) 0.0042(7) 0.0029(8)
    C7 0.0239(9) 0.0251(10) 0.0208(9) 0.0106(8) 0.0024(7) 0.0008(7)
    C8 0.0201(8) 0.0220(9) 0.0250(9) 0.0071(7) 0.0025(7) 0.0009(7)
    C9 0.0226(9) 0.0241(9) 0.0220(9) 0.0103(7) 0.0026(7) -0.0004(7)
    C10 0.0281(10) 0.0235(10) 0.0260(10) 0.0049(8) 0.0071(7) 0.0020(8)
    C16 0.0376(12) 0.0293(11) 0.0397(12) 0.0120(9) 0.0114(9) 0.0102(9)
    C11 0.0273(10) 0.0235(10) 0.0306(10) 0.0052(8) 0.0060(8) -0.0013(8)
    C12 0.0273(10) 0.0267(10) 0.0237(9) 0.0114(8) 0.0020(7) -0.0025(8)
    C13 0.0271(10) 0.0259(10) 0.0232(9) 0.0091(8) 0.0056(7) 0.0032(8)
    C14 0.0225(9) 0.0224(9) 0.0256(9) 0.0076(7) 0.0023(7) 0.0022(7)
    C15 0.0364(12) 0.0373(12) 0.0277(11) 0.0088(10) 0.0019(9) -0.0070(9)
_geom_special_details
;
 All esds (except the esd in the dihedral angle between two l.s. planes)
 are estimated using the full covariance matrix.  The cell esds are taken
 into account individually in the estimation of esds in distances, angles
 and torsion angles; correlations between esds in cell parameters are only
 used when they are defined by crystal symmetry.  An approximate (isotropic)
 treatment of cell esds is used for estimating esds involving l.s. planes.
;
loop_
    _geom_bond_atom_site_label_1
    _geom_bond_atom_site_label_2
    _geom_bond_site_symmetry_2
    _geom_bond_distance
    _geom_bond_publ_flag
    Br1 C4 . 1.9007(19) ?
    S1 O2 . 1.4896(15) ?
    S1 C1 . 1.7720(19) ?
    S1 C16 . 1.786(2) ?
    O1 C7 . 1.378(2) ?
    O1 C8 . 1.379(2) ?
    C1 C8 . 1.360(3) ?
    C1 C2 . 1.440(3) ?
    C2 C3 . 1.394(3) ?
    C2 C7 . 1.398(3) ?
    C3 C4 . 1.380(3) ?
    C3 H3 . 0.9500 ?
    C4 C5 . 1.401(3) ?
    C5 C6 . 1.383(3) ?
    C5 H5 . 0.9500 ?
    C6 C7 . 1.376(3) ?
    C6 H6 . 0.9500 ?
    C8 C9 . 1.455(3) ?
    C9 C10 . 1.392(3) ?
    C9 C14 . 1.398(3) ?
    C10 C11 . 1.382(3) ?
    C10 H10 . 0.9500 ?
    C16 H16A . 0.9800 ?
    C16 H16B . 0.9800 ?
    C16 H16C . 0.9800 ?
    C11 C12 . 1.392(3) ?
    C11 H11 . 0.9500 ?
    C12 C13 . 1.386(3) ?
    C12 C15 . 1.501(3) ?
    C13 C14 . 1.379(3) ?
    C13 H13 . 0.9500 ?
    C14 H14 . 0.9500 ?
    C15 H15A . 0.9800 ?
    C15 H15B . 0.9800 ?
    C15 H15C . 0.9800 ?
loop_
    _geom_angle_atom_site_label_1
    _geom_angle_atom_site_label_2
    _geom_angle_atom_site_label_3
    _geom_angle_site_symmetry_1
    _geom_angle_site_symmetry_3
    _geom_angle
    _geom_angle_publ_flag
    O2 S1 C1 . . 106.50(9) ?
    O2 S1 C16 . . 106.04(11) ?
    C1 S1 C16 . . 97.95(10) ?
    C7 O1 C8 . . 106.54(14) ?
    C8 C1 C2 . . 107.55(16) ?
    C8 C1 S1 . . 126.28(15) ?
    C2 C1 S1 . . 125.68(14) ?
    C3 C2 C7 . . 119.12(17) ?
    C3 C2 C1 . . 135.99(17) ?
    C7 C2 C1 . . 104.89(16) ?
    C4 C3 C2 . . 116.83(17) ?
    C4 C3 H3 . . 121.6 ?
    C2 C3 H3 . . 121.6 ?
    C3 C4 C5 . . 123.34(18) ?
    C3 C4 Br1 . . 118.59(14) ?
    C5 C4 Br1 . . 118.07(15) ?
    C6 C5 C4 . . 120.02(18) ?
    C6 C5 H5 . . 120.0 ?
    C4 C5 H5 . . 120.0 ?
    C7 C6 C5 . . 116.45(18) ?
    C7 C6 H6 . . 121.8 ?
    C5 C6 H6 . . 121.8 ?
    C6 C7 O1 . . 125.30(17) ?
    C6 C7 C2 . . 124.25(18) ?
    O1 C7 C2 . . 110.45(16) ?
    C1 C8 O1 . . 110.55(16) ?
    C1 C8 C9 . . 134.34(18) ?
    O1 C8 C9 . . 115.09(16) ?
    C10 C9 C14 . . 118.85(18) ?
    C10 C9 C8 . . 121.49(18) ?
    C14 C9 C8 . . 119.64(18) ?
    C11 C10 C9 . . 120.83(19) ?
    C11 C10 H10 . . 119.6 ?
    C9 C10 H10 . . 119.6 ?
    S1 C16 H16A . . 109.5 ?
    S1 C16 H16B . . 109.5 ?
    H16A C16 H16B . . 109.5 ?
    S1 C16 H16C . . 109.5 ?
    H16A C16 H16C . . 109.5 ?
    H16B C16 H16C . . 109.5 ?
    C10 C11 C12 . . 120.50(19) ?
    C10 C11 H11 . . 119.7 ?
    C12 C11 H11 . . 119.7 ?
    C13 C12 C11 . . 118.29(18) ?
    C13 C12 C15 . . 120.79(19) ?
    C11 C12 C15 . . 120.92(19) ?
    C14 C13 C12 . . 121.94(18) ?
    C14 C13 H13 . . 119.0 ?
    C12 C13 H13 . . 119.0 ?
    C13 C14 C9 . . 119.58(18) ?
    C13 C14 H14 . . 120.2 ?
    C9 C14 H14 . . 120.2 ?
    C12 C15 H15A . . 109.5 ?
    C12 C15 H15B . . 109.5 ?
    H15A C15 H15B . . 109.5 ?
    C12 C15 H15C . . 109.5 ?
    H15A C15 H15C . . 109.5 ?
    H15B C15 H15C . . 109.5 ?
loop_
    _geom_torsion_atom_site_label_1
    _geom_torsion_atom_site_label_2
    _geom_torsion_atom_site_label_3
    _geom_torsion_atom_site_label_4
    _geom_torsion_site_symmetry_1
    _geom_torsion_site_symmetry_2
    _geom_torsion_site_symmetry_3
    _geom_torsion_site_symmetry_4
    _geom_torsion
    _geom_torsion_publ_flag
    O2 S1 C1 C8 . . . . 142.04(18) ?
    C16 S1 C1 C8 . . . . -108.55(19) ?
    O2 S1 C1 C2 . . . . -28.91(19) ?
    C16 S1 C1 C2 . . . . 80.51(18) ?
    C8 C1 C2 C3 . . . . 179.5(2) ?
    S1 C1 C2 C3 . . . . -8.1(3) ?
    C8 C1 C2 C7 . . . . -0.4(2) ?
    S1 C1 C2 C7 . . . . 171.91(14) ?
    C7 C2 C3 C4 . . . . -0.6(3) ?
    C1 C2 C3 C4 . . . . 179.4(2) ?
    C2 C3 C4 C5 . . . . 0.3(3) ?
    C2 C3 C4 Br1 . . . . -179.08(14) ?
    C3 C4 C5 C6 . . . . 0.2(3) ?
    Br1 C4 C5 C6 . . . . 179.55(15) ?
    C4 C5 C6 C7 . . . . -0.3(3) ?
    C5 C6 C7 O1 . . . . 179.33(18) ?
    C5 C6 C7 C2 . . . . 0.0(3) ?
    C8 O1 C7 C6 . . . . 179.35(19) ?
    C8 O1 C7 C2 . . . . -1.2(2) ?
    C3 C2 C7 C6 . . . . 0.5(3) ?
    C1 C2 C7 C6 . . . . -179.53(19) ?
    C3 C2 C7 O1 . . . . -178.94(17) ?
    C1 C2 C7 O1 . . . . 1.0(2) ?
    C2 C1 C8 O1 . . . . -0.3(2) ?
    S1 C1 C8 O1 . . . . -172.59(14) ?
    C2 C1 C8 C9 . . . . -178.7(2) ?
    S1 C1 C8 C9 . . . . 9.0(3) ?
    C7 O1 C8 C1 . . . . 0.9(2) ?
    C7 O1 C8 C9 . . . . 179.68(16) ?
    C1 C8 C9 C10 . . . . 29.9(3) ?
    O1 C8 C9 C10 . . . . -148.46(18) ?
    C1 C8 C9 C14 . . . . -151.6(2) ?
    O1 C8 C9 C14 . . . . 30.0(2) ?
    C14 C9 C10 C11 . . . . 1.4(3) ?
    C8 C9 C10 C11 . . . . 179.83(18) ?
    C9 C10 C11 C12 . . . . -0.8(3) ?
    C10 C11 C12 C13 . . . . 0.1(3) ?
    C10 C11 C12 C15 . . . . -179.5(2) ?
    C11 C12 C13 C14 . . . . 0.0(3) ?
    C15 C12 C13 C14 . . . . 179.68(19) ?
    C12 C13 C14 C9 . . . . 0.5(3) ?
    C10 C9 C14 C13 . . . . -1.2(3) ?
    C8 C9 C14 C13 . . . . -179.68(17) ?
loop_
    _geom_hbond_atom_site_label_D
    _geom_hbond_atom_site_label_H
    _geom_hbond_atom_site_label_A
    _geom_hbond_site_symmetry_A
    _geom_hbond_distance_DH
    _geom_hbond_distance_HA
    _geom_hbond_distance_DA
    _geom_hbond_angle_DHA
    C14 H14 O2 2_656 0.95 2.51 3.418(3) 159.6
_iucr_refine_instructions_details
;
TITL 1216 IN P-1
CELL  0.71073  8.09220  8.14010 11.45350 92.07400 94.74000 111.14100
ZERR 2  0.00020  0.00020  0.00030  0.00200  0.00100  0.00100
LATT 1
SFAC C H O S BR
UNIT 32 26 4 2 2
TEMP -100
PLAN 30
FMAP 2
L.S. 15
ACTA
CONF
EQIV $1 1-x, -y, 1-z
EQIV $2 x, y, 1+z
HTAB C14 O2_$1
HTAB C13 Br1_$2
MPLA 9 C1 C2 C3 C4 C5 C6 C7 O1 C8
MPLA 6 C9 C10 C11 C12 C13 C14
BOND $H
WGHT    0.033700    0.275700
FVAR       0.21123
BR1   5    0.212099   -0.077538   -0.011426    11.00000    0.02978    0.03373 =
         0.02214   -0.00267   -0.00028    0.00932
S1    4    0.792650    0.316211    0.394660    11.00000    0.01870    0.02600 =
         0.02847    0.00160    0.00329    0.00706
O1    3    0.307124    0.149816    0.498556    11.00000    0.02020    0.03043 =
         0.02209   -0.00151    0.00307    0.00740
O2    3    0.817227    0.191569    0.305373    11.00000    0.02892    0.03208 =
         0.05197   -0.00594    0.01389    0.01089
C1    1    0.562169    0.238477    0.412297    11.00000    0.02071    0.02419 =
         0.02278   -0.00021    0.00201    0.00885
C2    1    0.420271    0.140771    0.323621    11.00000    0.01941    0.02218 =
         0.02535    0.00082    0.00262    0.00832
C3    1    0.406243    0.093303    0.204042    11.00000    0.02299    0.02694 =
         0.02322    0.00003    0.00396    0.01031
AFIX  43
H3    2    0.507441    0.127762    0.161066    11.00000   -1.20000
AFIX   0
C4    1    0.238350   -0.006142    0.151033    11.00000    0.02711    0.02458 =
         0.02317    0.00069    0.00148    0.01059
C5    1    0.085742   -0.058889    0.211142    11.00000    0.02211    0.02873 =
         0.02786   -0.00025   -0.00203    0.00708
AFIX  43
H5    2   -0.026800   -0.127599    0.170510    11.00000   -1.20000
AFIX   0
C6    1    0.098894   -0.010951    0.329632    11.00000    0.02055    0.03154 =
         0.02699    0.00289    0.00425    0.00829
AFIX  43
H6    2   -0.002465   -0.044446    0.372454    11.00000   -1.20000
AFIX   0
C7    1    0.266576    0.087823    0.382174    11.00000    0.02393    0.02512 =
         0.02076    0.00080    0.00240    0.01057
C8    1    0.488853    0.240003    0.514833    11.00000    0.02007    0.02203 =
         0.02498    0.00088    0.00246    0.00714
C9    1    0.558884    0.317417    0.633436    11.00000    0.02261    0.02407 =
         0.02199   -0.00044    0.00256    0.01026
C10   1    0.707400    0.473046    0.654313    11.00000    0.02809    0.02352 =
         0.02599    0.00196    0.00707    0.00492
AFIX  43
H10   2    0.764964    0.530319    0.589964    11.00000   -1.20000
AFIX   0
C16   1    0.805243    0.509275    0.320826    11.00000    0.03757    0.02935 =
         0.03966    0.01020    0.01138    0.01197
AFIX 137
H16A  2    0.923751    0.562885    0.294069    11.00000   -1.50000
H16B  2    0.784080    0.594019    0.374887    11.00000   -1.50000
H16C  2    0.714807    0.476852    0.253012    11.00000   -1.50000
AFIX   0
C11   1    0.772130    0.545256    0.767473    11.00000    0.02729    0.02352 =
         0.03062   -0.00125    0.00598    0.00525
AFIX  43
H11   2    0.874565    0.650658    0.780224    11.00000   -1.20000
AFIX   0
C12   1    0.688354    0.464698    0.862916    11.00000    0.02731    0.02674 =
         0.02365   -0.00246    0.00198    0.01139
C13   1    0.539489    0.310932    0.841281    11.00000    0.02708    0.02592 =
         0.02323    0.00321    0.00557    0.00910
AFIX  43
H13   2    0.481187    0.254835    0.905728    11.00000   -1.20000
AFIX   0
C14   1    0.473458    0.236913    0.728936    11.00000    0.02254    0.02238 =
         0.02562    0.00219    0.00233    0.00763
AFIX  43
H14   2    0.370572    0.131885    0.716539    11.00000   -1.20000
AFIX   0
C15   1    0.756746    0.542827    0.986124    11.00000    0.03638    0.03728 =
         0.02769   -0.00696    0.00185    0.00878
AFIX 137
H15A  2    0.866243    0.522156    1.010284    11.00000   -1.50000
H15B  2    0.666730    0.487195    1.039200    11.00000   -1.50000
H15C  2    0.781907    0.670126    0.989309    11.00000   -1.50000
HKLF 4
REM  1216 IN P-1
REM R1 =  0.0287 for   3093 Fo > 4sig(Fo)  and  0.0337 for all   3460 data
REM    183 parameters refined using      0 restraints
END
WGHT      0.0337      0.2757
REM Highest difference peak  0.388,  deepest hole -0.639,  1-sigma level  0.095
Q1    1   0.1906  0.0051 -0.0580  11.00000  0.05    0.39
Q2    1   0.2506 -0.0365 -0.0720  11.00000  0.05    0.36
Q3    1   0.5240  0.2819  0.6800  11.00000  0.05    0.33
Q4    1   0.2879  0.0775 -0.0416  11.00000  0.05    0.33
Q5    1   0.1617 -0.1304  0.0371  11.00000  0.05    0.31
Q6    1   0.7796  0.4065  0.3562  11.00000  0.05    0.30
Q7    1   0.7839  0.4484  1.0399  11.00000  0.05    0.29
Q8    1   0.7124  0.5077  0.8042  11.00000  0.05    0.28
Q9    1   0.0244  0.0779  0.1507  11.00000  0.05    0.28
Q10   1   0.2242  0.1754  0.1399  11.00000  0.05    0.28
Q11   1   0.6607  0.2608  0.3986  11.00000  0.05    0.27
Q12   1   0.5757  0.1403  0.6842  11.00000  0.05    0.26
Q13   1   0.6538  0.2498  0.9547  11.00000  0.05    0.25
Q14   1   1.0533  0.5781  1.1068  11.00000  0.05    0.25
Q15   1   0.5875  0.0729  0.5792  11.00000  0.05    0.25
Q16   1   0.1573  0.0002  0.1730  11.00000  0.05    0.25
Q17   1   0.5940  0.4060  0.8479  11.00000  0.05    0.25
Q18   1   0.2153 -0.1667  0.0379  11.00000  0.05    0.25
Q19   1   0.5677  0.0465  0.4976  11.00000  0.05    0.24
Q20   1   0.5465  0.5067  0.4766  11.00000  0.05    0.24
Q21   1   0.9443  0.7589  0.5286  11.00000  0.05    0.24
Q22   1   0.3408  0.1303  0.3418  11.00000  0.05    0.24
Q23   1   0.8228  0.2493  0.4575  11.00000  0.05    0.24
Q24   1  -0.0940 -0.1162  0.0591  11.00000  0.05    0.23
Q25   1   0.5674  0.1816  0.4503  11.00000  0.05    0.23
Q26   1   0.8444  0.1847  0.3607  11.00000  0.05    0.23
Q27   1   0.5696  0.5054  0.4022  11.00000  0.05    0.23
Q28   1   1.0719  0.6007  0.1788  11.00000  0.05    0.22
Q29   1   0.0994  0.0046  0.2619  11.00000  0.05    0.22
Q30   1   0.3463  0.2616  0.1609  11.00000  0.05    0.22
;
