# Supplementary material for: 5-Bromo-2-(4-methyl­phen­yl)-3-methyl­sulfinyl-1-benzofuran
Source: Acta Crystallogr Sect E Struct Rep Online. 2012 Nov 7;68(Pt 12):o3292. doi: 10.1107/S1600536812045205 (PMC3588837; doi:10.1107/S1600536812045205)
Supplement: Supplementary file 2 [file e-68-o3292-Isup2.hkl]

# 
# h,k,l, Fc-squared, Fo-squared, sigma(Fo-squared) and status flag 
# 
data_I
_shelx_title ' 1216 IN P-1' 
_shelx_refln_list_code          4 
_shelx_F_calc_maximum      170.22 
_exptl_crystal_F_000       352.00 
_reflns_d_resolution_high  0.7499 
 
loop_ 
 _symmetry_equiv_pos_as_xyz 
 'x, y, z' 
 '-x, -y, -z' 
 
_cell_length_a     8.0922 
_cell_length_b     8.1401 
_cell_length_c    11.4535 
_cell_angle_alpha  92.074 
_cell_angle_beta   94.740 
_cell_angle_gamma 111.141 
 
_shelx_F_squared_multiplier     1.000 
 
loop_ 
 _refln_index_h 
 _refln_index_k 
 _refln_index_l 
 _refln_F_squared_calc 
 _refln_F_squared_meas 
 _refln_F_squared_sigma 
 _refln_observed_status 
   1   0   0      801.74      843.32     16.93 o 
   2   0   0     8974.03     8185.76    246.90 o 
   3   0   0     5021.51     5259.87    104.27 o 
   4   0   0     3033.33     3148.57     61.07 o 
   5   0   0     1525.57     1437.33     28.86 o 
   6   0   0      178.63      177.34      6.97 o 
   7   0   0      867.38      842.37     33.25 o 
   8   0   0      340.15      359.73     21.74 o 
   9   0   0      405.36      392.90     23.76 o 
 -10   1   0        1.31       -4.71      5.83 o 
  -9   1   0      326.18      301.01     19.50 o 
  -8   1   0      281.66      283.37     13.14 o 
  -7   1   0      631.70      641.89     15.82 o 
  -6   1   0     1574.32     1527.64     31.77 o 
  -5   1   0      157.94      147.96      3.83 o 
  -4   1   0     2544.72     2502.02     49.75 o 
  -3   1   0        1.25       -0.44      0.44 o 
  -2   1   0     2312.52     2316.02     51.49 o 
  -1   1   0      814.78      722.35     28.40 o 
   0   1   0     2677.20     2729.67     95.95 o 
   1   1   0     3780.69     3928.37    106.34 o 
   2   1   0      609.73      699.55     19.32 o 
   3   1   0     1437.99     1406.59     42.65 o 
   4   1   0     1150.65     1364.07     45.25 o 
   5   1   0      680.70      701.09     24.88 o 
   6   1   0      141.11      145.17      7.61 o 
   7   1   0       39.03       36.94      5.38 o 
   8   1   0      259.19      294.87     12.81 o 
   9   1   0       16.60        7.89      5.31 o 
 -10   2   0        5.52        3.19      4.56 o 
  -9   2   0       24.09       23.98      4.59 o 
  -8   2   0      465.15      444.92     12.84 o 
  -7   2   0       43.60       35.67      2.40 o 
  -6   2   0     2229.67     2212.57     47.33 o 
  -5   2   0       23.96       32.02      2.00 o 
  -4   2   0      916.08      873.98     22.58 o 
  -3   2   0     2695.24     2674.75     63.92 o 
  -2   2   0    19895.55    15518.34    448.25 o 
  -1   2   0     1441.40     1563.03     32.35 o 
   0   2   0     1500.73     1571.18     35.61 o 
   1   2   0     3676.42     3817.06    119.34 o 
   2   2   0       63.26       99.69      7.19 o 
   3   2   0      187.00      162.22      5.04 o 
   4   2   0      112.39      117.49      6.62 o 
   5   2   0       48.54       57.25      4.98 o 
   6   2   0       65.70       64.15      4.65 o 
   7   2   0      118.78      116.14      7.91 o 
   8   2   0       68.20       87.43      9.61 o 
   9   2   0       17.99        9.66      9.19 o 
 -10   3   0        2.59        4.84      3.11 o 
  -9   3   0      271.23      271.67     12.80 o 
  -8   3   0      635.99      624.25     17.36 o 
  -7   3   0      550.59      544.72     15.17 o 
  -6   3   0      982.17      975.20     23.22 o 
  -5   3   0      103.74       98.84      4.67 o 
  -4   3   0      178.41      147.92      5.41 o 
  -3   3   0        7.62       12.60      1.10 o 
  -2   3   0      242.95      240.48      5.39 o 
  -1   3   0       23.07       24.02      1.22 o 
   0   3   0       52.48       60.08      2.10 o 
   1   3   0     1070.72     1037.22     27.74 o 
   2   3   0      971.99     1152.60     29.33 o 
   3   3   0     1432.53     1542.31     39.50 o 
   4   3   0       25.03       28.01      3.04 o 
   5   3   0      168.77      178.21      8.02 o 
   6   3   0       46.77       60.08      4.97 o 
   7   3   0       56.33       70.01      5.90 o 
   8   3   0      178.93      163.07     13.15 o 
 -10   4   0      257.53      275.30     12.71 o 
  -9   4   0       88.47       94.19      4.46 o 
  -8   4   0     1683.87     1708.93     44.48 o 
  -7   4   0       14.26       19.12      1.96 o 
  -6   4   0      909.14      894.13     21.55 o 
  -5   4   0     2343.17     2419.80     58.95 o 
  -4   4   0     2509.16     2668.41     64.31 o 
  -3   4   0      447.16      395.67      8.46 o 
  -2   4   0      216.25      224.55      5.74 o 
  -1   4   0     3895.08     3952.50     86.75 o 
   0   4   0       38.60       60.57      4.46 o 
   1   4   0     2290.57     2286.42     59.68 o 
   2   4   0     1143.01     1142.66     30.58 o 
   3   4   0      736.30      785.58     24.94 o 
   4   4   0      785.71      763.99     32.25 o 
   5   4   0       25.74       22.66      3.37 o 
   6   4   0      563.57      621.05     29.08 o 
   7   4   0        6.39        2.19      5.94 o 
 -10   5   0      361.12      391.44     12.19 o 
  -9   5   0        3.53        4.91      2.36 o 
  -8   5   0      197.51      208.66      6.62 o 
  -7   5   0      267.06      260.38      7.60 o 
  -6   5   0       18.92       22.30      2.09 o 
  -5   5   0      935.29      930.55     24.74 o 
  -4   5   0      856.44      900.19     19.93 o 
  -3   5   0      492.13      470.44     10.28 o 
  -2   5   0     1366.92     1347.05     30.15 o 
  -1   5   0      336.15      313.52      8.49 o 
   0   5   0     2282.85     2370.38     58.47 o 
   1   5   0      378.05      418.93     12.41 o 
   2   5   0      774.13      783.84     21.86 o 
   3   5   0      121.07      121.01      5.63 o 
   4   5   0      112.51      119.20      8.76 o 
   5   5   0      390.20      351.76     17.33 o 
   6   5   0       26.12       30.11      7.44 o 
   7   5   0       72.72       56.31      9.66 o 
 -10   6   0       17.76       13.16      4.20 o 
  -9   6   0        3.97        5.65      2.65 o 
  -8   6   0       53.02       61.33      6.02 o 
  -7   6   0      510.59      518.45     13.49 o 
  -6   6   0        6.43       30.61      3.95 o 
  -5   6   0      208.21      203.85      6.47 o 
  -4   6   0       92.71       98.03      4.07 o 
  -3   6   0      200.39      190.28      6.22 o 
  -2   6   0       19.91       21.52      2.09 o 
  -1   6   0       72.29       68.32      3.34 o 
   0   6   0      124.23      132.52      5.42 o 
   1   6   0      100.76      120.30      7.06 o 
   2   6   0       75.04       62.78      6.52 o 
   3   6   0       64.81       60.63      6.92 o 
   4   6   0       97.36      113.77     15.80 o 
   5   6   0       16.18       14.71      6.77 o 
   6   6   0       33.81       31.51     11.09 o 
 -10   7   0        4.43       -5.30      5.30 o 
  -9   7   0        5.82        0.82      2.74 o 
  -8   7   0       45.60       49.48      3.41 o 
  -7   7   0       71.20       87.31      4.88 o 
  -6   7   0       12.94       18.81      2.89 o 
  -5   7   0      440.40      433.95     12.20 o 
  -4   7   0       54.92       61.29      3.74 o 
  -3   7   0      182.01      169.96      7.32 o 
  -2   7   0      347.32      323.50      9.81 o 
  -1   7   0      256.72      254.29     11.48 o 
   0   7   0      363.85      326.67     13.56 o 
   1   7   0       20.39       23.75      4.64 o 
   2   7   0      104.60      107.99      9.56 o 
   3   7   0      198.33      172.96     14.79 o 
   4   7   0       82.01       92.27     10.11 o 
   5   7   0       35.97        9.56      8.74 o 
  -9   8   0      431.37      434.20     12.24 o 
  -8   8   0       17.97       12.00      2.88 o 
  -7   8   0      624.26      613.00     16.07 o 
  -6   8   0       78.18       74.26      4.79 o 
  -5   8   0      469.78      465.70     13.32 o 
  -4   8   0      258.31      284.75     13.07 o 
  -3   8   0       22.07       17.84      6.67 o 
  -2   8   0      500.98      461.27     20.81 o 
  -1   8   0       13.67        7.68      8.91 o 
   0   8   0      315.80      309.94     14.71 o 
   1   8   0      344.82      303.95     14.82 o 
   2   8   0      242.95      213.85     14.70 o 
   3   8   0      214.87      218.98     15.38 o 
  -8   9   0      202.50      192.41      7.81 o 
  -7   9   0       88.91       88.62      4.68 o 
  -6   9   0      196.98      213.04     11.65 o 
  -5   9   0       59.89       65.28      6.15 o 
  -4   9   0      407.36      450.98     77.21 o 
  -3   9   0      214.07      204.66     28.02 o 
  -2   9   0      152.23      167.20     10.45 o 
  -1   9   0      167.48      152.48     10.40 o 
   0   9   0       41.69       35.04      6.57 o 
   1   9   0      404.24      384.23     19.83 o 
   2   9   0       35.62       45.45     12.10 o 
  -7  10   0        1.25        7.70      5.17 o 
  -6  10   0        8.68        2.91      7.84 o 
  -5  10   0       67.23       63.37     15.58 o 
  -4  10   0        1.57      -13.14     18.04 o 
  -3  10   0      112.31      143.29     27.57 o 
  -2  10   0       15.96        8.02     15.02 o 
  -1  10   0       73.47       62.76      8.30 o 
   0  10   0        4.13       -5.28      6.08 o 
   0 -10   1        2.14       -1.68      5.78 o 
   1 -10   1      190.83      199.76     12.59 o 
   2 -10   1      104.87       96.95     19.39 o 
   3 -10   1      125.98      112.34     12.47 o 
   4 -10   1      157.16      153.80     26.34 o 
   5 -10   1        2.90       -3.61      6.63 o 
   6 -10   1      360.60      353.16     37.65 o 
   7 -10   1       19.69       10.78      5.17 o 
  -2  -9   1       11.06        4.89      7.16 o 
  -1  -9   1       45.84       48.00      8.83 o 
   0  -9   1      182.45      174.92     11.37 o 
   1  -9   1        2.65        1.44      5.20 o 
   2  -9   1      267.97      273.11     19.05 o 
   3  -9   1       14.69       19.75      7.63 o 
   4  -9   1      121.52      143.91     16.36 o 
   5  -9   1        2.30       -5.94      5.94 o 
   6  -9   1       17.09       24.51      4.47 o 
   7  -9   1       86.52       79.49      4.83 o 
   8  -9   1       15.38       23.89      3.85 o 
  -3  -8   1       31.70       24.25      7.54 o 
  -2  -8   1        3.69        1.19      5.87 o 
  -1  -8   1       10.40        5.18      5.06 o 
   0  -8   1      185.46      160.20     10.02 o 
   1  -8   1        2.43        0.21      4.14 o 
   2  -8   1       71.98       74.85      8.15 o 
   3  -8   1       51.71       54.11     13.90 o 
   4  -8   1      114.29      125.77     15.96 o 
   5  -8   1        1.34        1.95      2.44 o 
   6  -8   1       57.22       59.34      3.86 o 
   7  -8   1      129.85      119.78      5.04 o 
   8  -8   1      113.69      111.89      7.50 o 
   9  -8   1        2.13        3.51      2.90 o 
  -5  -7   1       24.20       24.48      8.20 o 
  -4  -7   1        3.19       -6.49      6.50 o 
  -3  -7   1       94.30      107.78     10.08 o 
  -2  -7   1       11.10       10.74      5.65 o 
  -1  -7   1       88.82       85.03      7.54 o 
   0  -7   1      494.96      486.87     18.27 o 
   1  -7   1       87.35       86.26      6.40 o 
   2  -7   1      454.39      448.52     15.27 o 
   3  -7   1      161.09      160.40      5.28 o 
   4  -7   1       20.40       29.78      2.69 o 
   5  -7   1       32.90       32.83      3.07 o 
   6  -7   1      395.96      389.59     10.72 o 
   7  -7   1        6.03        8.72      2.43 o 
   8  -7   1       29.88       27.40      2.90 o 
   9  -7   1      168.15      169.38      6.86 o 
  10  -7   1       80.42       81.06      9.23 o 
  -6  -6   1       25.57       23.29      8.13 o 
  -5  -6   1      157.89      163.45     12.75 o 
  -4  -6   1      159.43      149.99     13.78 o 
  -3  -6   1      192.10      166.79     10.83 o 
  -2  -6   1      808.94      765.57     30.95 o 
  -1  -6   1       83.65       75.88      5.69 o 
   0  -6   1     1416.19     1401.84     44.71 o 
   1  -6   1      418.55      440.24     11.76 o 
   2  -6   1     1182.91     1157.54     23.93 o 
   3  -6   1      601.10      613.52     13.37 o 
   4  -6   1       19.28       16.68      2.13 o 
   5  -6   1     2315.03     2383.02     55.18 o 
   6  -6   1      140.01      143.10      5.06 o 
   7  -6   1      913.30      917.29     22.52 o 
   8  -6   1      383.73      412.71     11.31 o 
   9  -6   1      492.07      483.75     14.42 o 
  10  -6   1      395.10      407.04     15.41 o 
  -7  -5   1       42.69       30.77     10.09 o 
  -6  -5   1      371.90      402.83     55.92 o 
  -5  -5   1        0.88       -7.06      7.06 o 
  -4  -5   1      305.53      312.11     15.48 o 
  -3  -5   1      147.92      135.43      8.85 o 
  -2  -5   1     1054.27     1020.71     30.99 o 
  -1  -5   1      236.90      225.51      7.35 o 
   0  -5   1      908.86      886.12     19.65 o 
   1  -5   1      695.09      652.78     14.81 o 
   2  -5   1      895.88      946.58     19.52 o 
   3  -5   1     2336.78     2317.47     49.50 o 
   4  -5   1      367.61      363.62      8.66 o 
   5  -5   1       47.08       50.26      2.47 o 
   6  -5   1     1652.66     1693.97     39.71 o 
   7  -5   1      215.43      217.13      6.59 o 
   8  -5   1      949.78      974.74     26.33 o 
   9  -5   1        1.27        4.60      2.39 o 
  10  -5   1      277.43      280.37      9.68 o 
  -7  -4   1        2.95       -1.23      6.09 o 
  -6  -4   1      162.20      157.16     11.88 o 
  -5  -4   1       16.33       23.04      5.13 o 
  -4  -4   1       16.39       17.75      5.61 o 
  -3  -4   1       71.34       67.21      6.17 o 
  -2  -4   1       38.01       35.94      2.18 o 
  -1  -4   1      682.84      714.78     17.11 o 
   0  -4   1      173.15      205.32      5.66 o 
   1  -4   1     1160.40     1155.42     24.34 o 
   2  -4   1     2770.79     2830.31     54.77 o 
   3  -4   1     4721.61     4956.90     94.36 o 
   4  -4   1       22.04       21.54      1.38 o 
   5  -4   1      321.72      313.96      8.61 o 
   6  -4   1      302.90      303.06      9.16 o 
   7  -4   1      234.38      237.26     10.68 o 
   8  -4   1      277.01      279.05      8.87 o 
   9  -4   1       33.46       27.96      4.63 o 
  10  -4   1        3.95        0.47      2.51 o 
  -8  -3   1       79.67       97.53     15.13 o 
  -7  -3   1      106.51      125.91      7.27 o 
  -6  -3   1      191.90      192.55      9.19 o 
  -5  -3   1       42.76       46.20      7.73 o 
  -4  -3   1      449.97      446.04     24.00 o 
  -3  -3   1      196.24      179.63      6.49 o 
  -2  -3   1      986.59     1023.04     26.88 o 
  -1  -3   1      713.00      707.76     21.08 o 
   0  -3   1      131.54      152.96      4.01 o 
   1  -3   1     9766.82     9258.02    185.05 o 
   2  -3   1      884.18      900.35     17.36 o 
   3  -3   1      372.78      349.94      7.71 o 
   4  -3   1     2555.24     2645.26     57.58 o 
   5  -3   1      410.36      413.84      9.70 o 
   6  -3   1      536.70      514.50     14.26 o 
   7  -3   1        6.71        7.55      2.28 o 
   8  -3   1      663.43      681.29     18.79 o 
   9  -3   1        9.89        7.62      2.49 o 
  10  -3   1       73.54       81.07      5.72 o 
  -9  -2   1       32.56       21.29     10.76 o 
  -8  -2   1      668.04      711.93     55.54 o 
  -7  -2   1       22.79       28.89      4.10 o 
  -6  -2   1      324.97      336.90     23.79 o 
  -5  -2   1     1854.75     1852.11     80.29 o 
  -4  -2   1       41.68       23.41      1.88 o 
  -3  -2   1     5098.30     5150.58    148.06 o 
  -2  -2   1        5.63        2.24      0.95 o 
  -1  -2   1     6170.64     5928.61    161.98 o 
   0  -2   1     9250.21     8934.80    205.52 o 
   1  -2   1    28976.55    20204.73    378.30 o 
   2  -2   1     3131.52     3105.97     61.37 o 
   3  -2   1      637.12      629.99     13.59 o 
   4  -2   1     2624.00     2508.94     50.07 o 
   5  -2   1        8.81       12.24      1.37 o 
   6  -2   1      973.03      927.27     22.14 o 
   7  -2   1       67.96       68.12      3.31 o 
   8  -2   1      181.75      184.96      7.35 o 
   9  -2   1      559.76      563.68     18.43 o 
  10  -2   1       17.37       17.45      5.13 o 
  -9  -1   1       77.03       88.46     11.43 o 
  -8  -1   1      196.01      193.74      9.50 o 
  -7  -1   1     1139.47     1187.52     38.42 o 
  -6  -1   1        6.15        2.87      2.85 o 
  -5  -1   1     3985.19     3897.36    132.98 o 
  -4  -1   1      552.87      508.72     12.52 o 
  -3  -1   1     2128.62     2204.76     52.71 o 
  -2  -1   1     3919.62     3886.28     84.63 o 
  -1  -1   1     3467.04     3456.86     87.76 o 
   0  -1   1     3906.61     3341.42    157.19 o 
   1  -1   1       78.63       89.88      1.74 o 
   2  -1   1     8449.20     8055.32    180.95 o 
   3  -1   1     2884.67     2888.52     58.82 o 
   4  -1   1      219.08      199.13      5.64 o 
   5  -1   1     3474.43     3670.36     72.72 o 
   6  -1   1      133.18      146.54      5.15 o 
   7  -1   1      475.67      500.28     19.62 o 
   8  -1   1       43.49       49.93      3.33 o 
   9  -1   1      243.03      250.48     12.65 o 
  10  -1   1      206.24      184.01     15.24 o 
 -10   0   1        3.55        1.44      5.35 o 
  -9   0   1       87.51       94.58      9.86 o 
  -8   0   1       98.25      109.82      9.41 o 
  -7   0   1     1257.41     1252.02     52.31 o 
  -6   0   1      672.25      691.47     16.56 o 
  -5   0   1     1611.14     1604.83     35.28 o 
  -4   0   1     1677.43     1681.70     36.91 o 
  -3   0   1       15.40       21.87      1.17 o 
  -2   0   1     5119.52     5179.92    143.88 o 
  -1   0   1     2401.44     2306.95     98.05 o 
   1   0   1      149.84      144.15      3.68 o 
   2   0   1      194.89      211.00      5.48 o 
   3   0   1     1446.50     1486.90     32.55 o 
   4   0   1       68.53       77.31      2.37 o 
   5   0   1      245.87      250.61      6.09 o 
   6   0   1       87.44       91.24      3.75 o 
   7   0   1       43.03       44.10      4.58 o 
   8   0   1        5.08       14.34      5.83 o 
   9   0   1       74.91       89.88      9.64 o 
 -10   1   1        8.73       10.53      6.95 o 
  -9   1   1       32.50       33.84      7.17 o 
  -8   1   1        0.32       -0.12      2.93 o 
  -7   1   1     1156.33     1115.96     30.23 o 
  -6   1   1       26.30       27.10      1.37 o 
  -5   1   1      403.42      374.77      8.15 o 
  -4   1   1      187.00      172.05      3.89 o 
  -3   1   1        2.98        0.42      0.42 o 
  -2   1   1      381.47      399.73      8.70 o 
  -1   1   1        2.08        1.49      0.51 o 
   0   1   1      532.27      544.31     13.32 o 
   1   1   1       60.09       60.69      3.64 o 
   2   1   1      511.11      506.82     16.87 o 
   3   1   1     2941.22     3340.11     91.34 o 
   4   1   1      904.27      998.52     34.74 o 
   5   1   1      242.38      280.26     10.80 o 
   6   1   1       28.81       26.29      4.09 o 
   7   1   1      120.05      123.04      7.97 o 
   8   1   1       16.47       15.66      4.05 o 
   9   1   1      168.30      190.02     22.30 o 
 -10   2   1        0.71        1.41      4.36 o 
  -9   2   1      551.26      507.61     17.65 o 
  -8   2   1       70.38       66.10      3.09 o 
  -7   2   1     1422.86     1438.24     37.36 o 
  -6   2   1      657.68      637.16     13.37 o 
  -5   2   1      154.38      154.79      3.53 o 
  -4   2   1     3459.46     3359.47     66.79 o 
  -3   2   1       65.14       46.26      1.88 o 
  -2   2   1     2694.02     2722.85     60.19 o 
  -1   2   1      228.76      226.99      5.90 o 
   0   2   1     2817.36     2926.76     66.24 o 
   1   2   1     2708.32     2801.35     69.99 o 
   2   2   1      859.32      972.82     27.05 o 
   3   2   1     3190.96     3234.14     78.80 o 
   4   2   1        7.15        8.03      1.98 o 
   5   2   1      756.74      773.68     24.17 o 
   6   2   1      392.73      397.75     14.64 o 
   7   2   1      426.99      432.66     16.19 o 
   8   2   1      131.02      147.50      8.39 o 
   9   2   1       28.61       37.61      6.71 o 
 -10   3   1      250.67      257.18     12.97 o 
  -9   3   1      226.80      236.62      8.66 o 
  -8   3   1       79.40       75.00      3.62 o 
  -7   3   1        4.04        3.80      1.37 o 
  -6   3   1      826.60      829.28     19.43 o 
  -5   3   1      713.05      693.64     23.92 o 
  -4   3   1      499.30      429.77     11.57 o 
  -3   3   1     4597.99     4641.56    103.80 o 
  -2   3   1      198.81      185.72      4.61 o 
  -1   3   1     2290.61     2355.09     68.21 o 
   0   3   1        0.24       -0.34      0.66 o 
   1   3   1     4533.94     4790.59    107.75 o 
   2   3   1        5.77        3.36      1.37 o 
   3   3   1      941.16     1007.23     27.17 o 
   4   3   1      872.75      960.56     29.30 o 
   5   3   1        1.41        2.84      2.61 o 
   6   3   1      875.83      899.12     37.38 o 
   7   3   1       39.03       45.09      5.22 o 
   8   3   1      164.42      166.99     13.47 o 
 -10   4   1      125.77      136.06      5.59 o 
  -9   4   1        9.28       13.45      2.23 o 
  -8   4   1       48.53       51.98      2.83 o 
  -7   4   1      226.95      215.95      6.43 o 
  -6   4   1      409.57      438.61     14.17 o 
  -5   4   1     1005.57      983.83     25.90 o 
  -4   4   1      693.67      754.89     17.48 o 
  -3   4   1      743.93      699.53     14.14 o 
  -2   4   1        2.80        1.51      0.92 o 
  -1   4   1      598.29      591.58     14.69 o 
   0   4   1      125.60      126.03      4.04 o 
   1   4   1      457.02      433.81     11.16 o 
   2   4   1      297.57      282.36      8.82 o 
   3   4   1        5.74        8.36      2.21 o 
   4   4   1      955.45      983.08     29.93 o 
   5   4   1        0.10       -0.47      2.77 o 
   6   4   1       32.15       34.14      4.47 o 
   7   4   1       61.73       55.87      8.52 o 
 -10   5   1       16.05       14.53      2.70 o 
  -9   5   1       21.40       21.33      2.77 o 
  -8   5   1       24.13       25.65      2.49 o 
  -7   5   1        6.63        4.66      1.82 o 
  -6   5   1       65.87       63.39      4.27 o 
  -5   5   1      632.31      664.96     17.97 o 
  -4   5   1      267.52      279.39      7.04 o 
  -3   5   1      325.94      340.12      8.01 o 
  -2   5   1       24.74       32.29      2.88 o 
  -1   5   1      430.65      454.92     13.66 o 
   0   5   1       43.42       38.44      4.73 o 
   1   5   1      247.10      248.00      9.02 o 
   2   5   1      117.24      123.10      7.27 o 
   3   5   1       10.31        9.70      2.47 o 
   4   5   1      340.64      347.80     12.66 o 
   5   5   1       15.80       15.12      5.73 o 
   6   5   1       37.24       31.69      8.07 o 
 -10   6   1      143.72      139.34      7.73 o 
  -9   6   1       38.43       39.85      4.10 o 
  -8   6   1      518.49      525.48     13.74 o 
  -7   6   1      352.10      354.42     11.35 o 
  -6   6   1     1052.34     1027.53     28.34 o 
  -5   6   1      655.30      627.96     18.10 o 
  -4   6   1       17.51       17.54      2.18 o 
  -3   6   1     1249.29     1243.82     28.19 o 
  -2   6   1      371.08      344.28      9.02 o 
  -1   6   1      563.16      542.77     17.10 o 
   0   6   1      900.96      863.23     24.01 o 
   1   6   1       14.66       13.88      2.38 o 
   2   6   1     1565.49     1484.35     40.00 o 
   3   6   1       16.09        8.69      4.89 o 
   4   6   1      183.07      187.76     22.53 o 
   5   6   1      178.65      175.21     13.78 o 
   6   6   1       93.84      107.32     13.00 o 
 -10   7   1       84.90       87.67      5.51 o 
  -9   7   1      202.43      212.40      7.23 o 
  -8   7   1       29.02       28.05      3.14 o 
  -7   7   1      832.98      805.79     26.33 o 
  -6   7   1       69.87       61.40      4.09 o 
  -5   7   1      302.12      294.28      8.94 o 
  -4   7   1     1224.20     1227.35     34.29 o 
  -3   7   1       40.47       42.60      3.03 o 
  -2   7   1     1504.21     1504.33     39.15 o 
  -1   7   1       67.14       69.00      6.40 o 
   0   7   1      362.07      343.11     14.99 o 
   1   7   1      816.31      738.98     33.29 o 
   2   7   1      162.89      165.70     11.87 o 
   3   7   1      498.36      461.96     23.45 o 
   4   7   1       36.69       35.22      7.85 o 
  -9   8   1       61.46       63.08      4.81 o 
  -8   8   1       14.73       16.59      2.98 o 
  -7   8   1        1.98        0.73      2.91 o 
  -6   8   1      229.17      215.26     13.17 o 
  -5   8   1        3.94        2.78      2.55 o 
  -4   8   1      250.76      262.29      8.85 o 
  -3   8   1      189.34      198.76      9.44 o 
  -2   8   1      191.16      185.89     10.28 o 
  -1   8   1      311.46      282.30     21.26 o 
   0   8   1       74.56       67.96      7.30 o 
   1   8   1       37.91       43.32      6.38 o 
   2   8   1      110.44       96.84     10.18 o 
   3   8   1      145.11      150.62     12.69 o 
  -8   9   1        9.38       11.58      3.02 o 
  -7   9   1       25.02       25.59      4.00 o 
  -6   9   1      135.36      135.76     10.29 o 
  -5   9   1       11.28        9.18      4.79 o 
  -4   9   1       50.36       70.94     21.18 o 
  -3   9   1       27.26       43.88      8.54 o 
  -2   9   1       15.96       19.16      5.31 o 
  -1   9   1      171.10      145.40     10.05 o 
   0   9   1        2.70        1.68      5.47 o 
   1   9   1       46.75       37.19      8.56 o 
   2   9   1       82.93       89.39     13.78 o 
  -7  10   1        5.08        8.82      6.16 o 
  -6  10   1       37.87       50.43     10.31 o 
  -5  10   1       24.85       39.49      9.53 o 
  -4  10   1       77.87       97.49     15.91 o 
  -3  10   1       52.57       51.82     10.15 o 
  -2  10   1       88.28      103.81     12.88 o 
  -1  10   1       18.14       20.28      7.00 o 
   0  10   1        0.81        0.84      7.33 o 
   0 -10   2       40.11       56.04      9.09 o 
   1 -10   2       41.01       25.88      6.91 o 
   2 -10   2       56.55       54.09     10.59 o 
   3 -10   2        2.03       -1.69     10.20 o 
   4 -10   2       17.08       12.45     19.50 o 
   5 -10   2       13.62       14.59      7.48 o 
   6 -10   2        5.14       -2.38      6.29 o 
   7 -10   2        0.21       -0.90      7.62 o 
  -2  -9   2       41.26       43.19      9.19 o 
  -1  -9   2        8.21        6.07      6.89 o 
   0  -9   2        0.91        7.79      5.46 o 
   1  -9   2      190.08      170.86      9.15 o 
   2  -9   2       13.03       12.11      5.49 o 
   3  -9   2      134.66      134.88     12.18 o 
   4  -9   2        7.32       11.20      6.59 o 
   5  -9   2        6.87        6.87      6.01 o 
   6  -9   2      122.29      129.56      7.81 o 
   7  -9   2       40.40       44.73      6.08 o 
   8  -9   2       13.63       17.48      3.15 o 
  -3  -8   2      141.04      149.63     12.67 o 
  -2  -8   2        4.18       -3.77      5.59 o 
  -1  -8   2      340.48      322.17     21.74 o 
   0  -8   2      151.23      142.99     11.52 o 
   1  -8   2      330.47      323.46     12.75 o 
   2  -8   2      545.01      539.02     17.62 o 
   3  -8   2        1.62       -5.06      5.06 o 
   4  -8   2      394.45      424.32     38.36 o 
   5  -8   2      254.70      247.94     14.14 o 
   6  -8   2      383.26      400.47     10.31 o 
   7  -8   2      185.57      191.24      6.60 o 
   8  -8   2      123.38      122.67      9.94 o 
   9  -8   2      313.44      348.17     13.60 o 
  -5  -7   2      233.00      208.81     15.58 o 
  -4  -7   2       54.57       56.36      8.93 o 
  -3  -7   2       29.06       32.77      7.29 o 
  -2  -7   2      366.06      371.66     19.55 o 
  -1  -7   2       84.56       73.84      8.11 o 
   0  -7   2      580.32      551.43     20.21 o 
   1  -7   2        2.86        0.41      2.85 o 
   2  -7   2      458.40      421.34     13.98 o 
   3  -7   2     1545.93     1509.58     39.58 o 
   4  -7   2      421.53      416.36     10.14 o 
   5  -7   2      763.96      798.73     18.46 o 
   6  -7   2       25.04       25.36      2.35 o 
   7  -7   2      819.60      829.00     20.84 o 
   8  -7   2       26.47       29.11      3.25 o 
   9  -7   2      388.43      395.16     12.40 o 
  -6  -6   2       67.50       58.63      9.56 o 
  -5  -6   2       53.94       46.18      8.40 o 
  -4  -6   2      178.23      160.31     12.12 o 
  -3  -6   2       70.70       68.92      7.76 o 
  -2  -6   2      407.75      373.55     17.25 o 
  -1  -6   2      108.26       96.47      9.19 o 
   0  -6   2      420.81      420.05     15.66 o 
   1  -6   2      629.73      599.55     15.88 o 
   2  -6   2      145.58      151.09      4.52 o 
   3  -6   2     2984.21     3048.69     58.94 o 
   4  -6   2       28.15       37.42      2.18 o 
   5  -6   2      542.95      531.69     12.32 o 
   6  -6   2       61.14       62.16      3.26 o 
   7  -6   2       42.67       52.78      3.64 o 
   8  -6   2      102.48      110.17      5.13 o 
   9  -6   2       61.58       57.53      4.48 o 
  10  -6   2        7.05       13.99      4.56 o 
  -7  -5   2       66.77       44.99      9.03 o 
  -6  -5   2        6.43        3.97      6.13 o 
  -5  -5   2        0.87       -2.62      4.84 o 
  -4  -5   2      208.10      219.36     17.37 o 
  -3  -5   2       57.37       53.65      6.01 o 
  -2  -5   2      203.76      196.94     10.68 o 
  -1  -5   2      101.94       92.63      5.39 o 
   0  -5   2      240.94      225.47      6.60 o 
   1  -5   2     1090.46     1058.77     21.77 o 
   2  -5   2      679.85      684.60     14.15 o 
   3  -5   2     1320.26     1299.60     25.70 o 
   4  -5   2       13.19       15.20      1.72 o 
   5  -5   2      396.93      416.08      9.71 o 
   6  -5   2       12.41       11.96      2.50 o 
   7  -5   2       54.32       55.90      5.11 o 
   8  -5   2       28.85       25.45      2.89 o 
   9  -5   2      124.73      122.61      5.76 o 
  10  -5   2       21.59       31.96      6.02 o 
  -7  -4   2      302.29      348.05     19.72 o 
  -6  -4   2      273.99      267.88     14.53 o 
  -5  -4   2       20.16       26.21      5.25 o 
  -4  -4   2     1928.24     1860.79    139.22 o 
  -3  -4   2      431.02      439.52     23.55 o 
  -2  -4   2     1659.45     1633.50     49.56 o 
  -1  -4   2     1359.77     1305.11     30.61 o 
   0  -4   2      862.48      898.65     19.70 o 
   1  -4   2     6027.88     6211.39    118.45 o 
   2  -4   2     1147.74     1313.12     25.23 o 
   3  -4   2     3214.65     3260.06     57.13 o 
   4  -4   2      253.42      248.81      5.83 o 
   5  -4   2      342.88      333.60      7.90 o 
   6  -4   2      817.99      820.30     21.98 o 
   7  -4   2      148.98      145.74      5.48 o 
   8  -4   2      245.30      256.01      8.39 o 
   9  -4   2        3.35        3.96      3.46 o 
  10  -4   2      327.12      336.26     16.37 o 
  -8  -3   2      306.90      299.99     17.98 o 
  -7  -3   2       56.30       60.85      8.00 o 
  -6  -3   2     1015.14     1076.57     54.90 o 
  -5  -3   2     1578.18     1550.08    145.49 o 
  -4  -3   2     1031.45     1035.32     70.49 o 
  -3  -3   2     3568.40     3486.72    113.65 o 
  -2  -3   2        2.08        1.98      0.97 o 
  -1  -3   2     2979.41     2905.09     86.67 o 
   0  -3   2      549.38      576.90     17.89 o 
   1  -3   2     2898.92     2786.78     48.67 o 
   2  -3   2     1240.27     1228.39     21.84 o 
   3  -3   2      224.78      219.82      4.40 o 
   4  -3   2     3125.70     3183.79     60.21 o 
   5  -3   2      405.50      411.13     10.88 o 
   6  -3   2     1687.55     1733.26     61.41 o 
   7  -3   2      131.49      123.37      7.73 o 
   8  -3   2      119.88      122.30      5.70 o 
   9  -3   2      214.42      223.18      8.80 o 
  10  -3   2       34.84       38.68      6.02 o 
  -9  -2   2       71.81       66.18      9.19 o 
  -8  -2   2       35.22       38.05      4.92 o 
  -7  -2   2      548.04      530.48     39.08 o 
  -6  -2   2      437.17      457.66     18.21 o 
  -5  -2   2     1203.19     1238.79     40.61 o 
  -4  -2   2       16.36       20.52      2.64 o 
  -3  -2   2     1229.91     1239.65     32.38 o 
  -2  -2   2     1061.02     1130.90     37.73 o 
  -1  -2   2      317.28      309.26      9.15 o 
   0  -2   2      114.87       77.23      3.69 o 
   1  -2   2       49.12       50.99      1.57 o 
   2  -2   2      499.39      487.00      9.07 o 
   3  -2   2      270.38      269.70      5.94 o 
   4  -2   2     1759.50     1832.57     40.56 o 
   5  -2   2      435.82      454.59     11.78 o 
   6  -2   2      164.53      165.45      5.60 o 
   7  -2   2      241.74      236.22      8.58 o 
   8  -2   2        1.19        0.52      2.09 o 
   9  -2   2      104.67      109.35      7.93 o 
  10  -2   2        7.26       -1.51      4.82 o 
  -9  -1   2       36.85       43.99     11.65 o 
  -8  -1   2        4.43        7.17      3.64 o 
  -7  -1   2      251.86      234.72     10.90 o 
  -6  -1   2      234.15      217.47      7.78 o 
  -5  -1   2      323.06      327.70      8.54 o 
  -4  -1   2        8.63        9.95      1.04 o 
  -3  -1   2       16.83       17.21      1.21 o 
  -2  -1   2     1809.29     1826.30     44.41 o 
  -1  -1   2       19.89       21.71      1.10 o 
   0  -1   2       18.13       15.79      0.91 o 
   1  -1   2      148.99      147.45      4.00 o 
   2  -1   2      965.08     1021.18     21.72 o 
   3  -1   2       86.41       89.96      3.01 o 
   4  -1   2     1747.74     1996.81     49.39 o 
   5  -1   2        9.98       12.10      1.20 o 
   6  -1   2       34.42       41.03      2.44 o 
   7  -1   2       60.97       70.03      3.81 o 
   8  -1   2        3.64        4.90      3.06 o 
   9  -1   2       30.88       27.23      7.06 o 
  10  -1   2        2.22        0.22      7.17 o 
 -10   0   2       72.49       79.65      8.85 o 
  -9   0   2       51.43       47.69      8.29 o 
  -8   0   2      212.98      218.29      9.32 o 
  -7   0   2      140.74      130.02      6.37 o 
  -6   0   2      343.82      355.50      9.99 o 
  -5   0   2      558.41      508.41     12.96 o 
  -4   0   2       92.88       91.46      2.73 o 
  -3   0   2      844.07      784.41     22.15 o 
  -2   0   2     2172.13     2024.96     60.34 o 
  -1   0   2     1643.24     1661.92     33.34 o 
   0   0   2      819.88      866.49     18.29 o 
   1   0   2      842.92      911.77     19.91 o 
   2   0   2     5613.59     5884.46    139.48 o 
   3   0   2       43.41       37.14      1.68 o 
   4   0   2     3049.87     3178.89     71.65 o 
   5   0   2      540.97      554.44     14.65 o 
   6   0   2      103.07      101.74      4.09 o 
   7   0   2      896.30      887.69     24.37 o 
   8   0   2       30.81       32.72      6.50 o 
   9   0   2      202.65      229.51     16.59 o 
 -10   1   2        2.03        4.48      6.50 o 
  -9   1   2      496.62      503.86     24.21 o 
  -8   1   2        0.88       -0.45      3.44 o 
  -7   1   2      509.51      523.94     13.44 o 
  -6   1   2      375.75      351.00      8.68 o 
  -5   1   2      564.30      548.04     11.66 o 
  -4   1   2     5321.92     5264.09    111.77 o 
  -3   1   2      487.37      506.97     14.69 o 
  -2   1   2     8696.02     7788.88    195.72 o 
  -1   1   2     1244.35     1282.67     29.84 o 
   0   1   2     6270.12     6242.79    123.93 o 
   1   1   2     2267.56     2377.77     54.36 o 
   2   1   2     2459.16     2745.17     69.46 o 
   3   1   2     2284.03     2281.61     52.53 o 
   4   1   2        0.01        1.23      1.04 o 
   5   1   2     1905.67     2045.39     66.43 o 
   6   1   2      651.82      690.56     27.73 o 
   7   1   2      394.34      391.74     18.94 o 
   8   1   2      647.05      634.11     26.77 o 
   9   1   2       35.60       18.01      5.50 o 
 -10   2   2      180.64      194.94     11.15 o 
  -9   2   2       37.92       36.39      5.41 o 
  -8   2   2      281.46      286.91     10.80 o 
  -7   2   2       24.84       27.72      2.99 o 
  -6   2   2      893.91      858.05     16.15 o 
  -5   2   2       70.23       60.14      1.96 o 
  -4   2   2     3332.96     3412.57     76.42 o 
  -3   2   2       82.98       58.21      1.95 o 
  -2   2   2      640.39      657.83     17.77 o 
  -1   2   2     2063.91     2096.31     52.84 o 
   0   2   2       23.97       25.98      1.57 o 
   1   2   2     1906.61     1950.98     50.65 o 
   2   2   2        5.49        1.42      1.12 o 
   3   2   2      605.36      588.93     15.74 o 
   4   2   2     1114.87     1131.57     32.44 o 
   5   2   2      521.97      537.40     17.39 o 
   6   2   2      264.54      291.24     17.51 o 
   7   2   2       30.43       33.56      5.77 o 
   8   2   2      131.10      129.91     11.17 o 
 -10   3   2       52.56       46.82      5.80 o 
  -9   3   2        5.09        4.86      5.19 o 
  -8   3   2      110.02      105.81      4.20 o 
  -7   3   2        7.18        4.39      1.29 o 
  -6   3   2      555.43      566.83     16.60 o 
  -5   3   2       75.86       80.59      2.82 o 
  -4   3   2     1350.31     1385.10     31.63 o 
  -3   3   2      162.12      164.45      4.44 o 
  -2   3   2      631.93      692.92     17.31 o 
  -1   3   2      849.13      844.51     20.38 o 
   0   3   2       67.81       62.28      2.41 o 
   1   3   2      929.58      972.69     23.31 o 
   2   3   2      153.94      139.98      4.21 o 
   3   3   2      186.79      188.50      6.52 o 
   4   3   2      479.25      498.47     17.60 o 
   5   3   2       12.42       17.07      3.29 o 
   6   3   2      287.12      297.13     12.14 o 
   7   3   2        1.31        4.28      3.97 o 
   8   3   2       20.19       18.29     10.27 o 
 -10   4   2       47.12       57.87     13.22 o 
  -9   4   2       38.87       44.83      2.89 o 
  -8   4   2      366.56      351.02      9.50 o 
  -7   4   2       13.10       13.13      1.73 o 
  -6   4   2     1024.73     1044.44     28.20 o 
  -5   4   2       10.07       15.49      1.82 o 
  -4   4   2      410.42      440.83     10.90 o 
  -3   4   2     1206.65     1270.28     28.18 o 
  -2   4   2       31.44       39.16      3.71 o 
  -1   4   2     1846.71     1846.16     45.13 o 
   0   4   2      158.56      183.64      5.53 o 
   1   4   2      788.95      747.99     19.09 o 
   2   4   2      742.25      748.15     20.63 o 
   3   4   2      630.36      628.92     19.84 o 
   4   4   2      134.56      146.55      6.72 o 
   5   4   2        9.78        4.89      3.12 o 
   6   4   2      215.15      223.93     13.79 o 
   7   4   2        2.24        3.47      4.20 o 
 -10   5   2      390.29      390.92     13.04 o 
  -9   5   2        0.98        2.39      1.94 o 
  -8   5   2      561.82      561.54     14.49 o 
  -7   5   2      299.53      277.82      9.06 o 
  -6   5   2      505.66      489.16     14.35 o 
  -5   5   2     1091.78     1060.79     28.81 o 
  -4   5   2        0.12        2.29      1.25 o 
  -3   5   2     2287.66     2312.60     50.77 o 
  -2   5   2      858.52      906.00     20.49 o 
  -1   5   2     1797.71     1804.64     44.44 o 
   0   5   2     1286.10     1229.28     30.72 o 
   1   5   2       37.66       35.00      3.69 o 
   2   5   2     1620.39     1594.08     44.66 o 
   3   5   2       91.56       87.29      5.03 o 
   4   5   2      806.13      831.89     27.67 o 
   5   5   2      318.72      327.32     13.60 o 
   6   5   2      131.20      140.56     12.03 o 
 -10   6   2      108.00      117.90      7.99 o 
  -9   6   2      286.14      290.03      9.19 o 
  -8   6   2        1.73        1.55      2.04 o 
  -7   6   2      539.53      534.68     15.89 o 
  -6   6   2      418.39      390.98     12.19 o 
  -5   6   2      765.06      733.61     20.75 o 
  -4   6   2     1070.56     1055.16     24.07 o 
  -3   6   2       92.83       79.19      3.58 o 
  -2   6   2     1741.66     1784.75     39.62 o 
  -1   6   2       49.27       57.18      3.20 o 
   0   6   2      988.90      964.62     27.83 o 
   1   6   2      265.19      272.53      9.56 o 
   2   6   2       54.34       60.85      4.24 o 
   3   6   2      864.42      820.45     27.45 o 
   4   6   2       20.09        8.22      5.74 o 
   5   6   2      185.94      169.94     21.85 o 
 -10   7   2       18.85       23.03      3.87 o 
  -9   7   2       49.89       47.28      3.47 o 
  -8   7   2       52.95       52.31      3.99 o 
  -7   7   2       11.01       11.33      2.88 o 
  -6   7   2      234.69      243.77      8.81 o 
  -5   7   2       11.98       14.79      2.75 o 
  -4   7   2      187.22      193.46      6.82 o 
  -3   7   2       34.02       36.68      2.76 o 
  -2   7   2       56.25       59.05      3.61 o 
  -1   7   2      192.71      186.77      7.58 o 
   0   7   2       68.88       74.41      5.95 o 
   1   7   2      155.69      147.86      9.11 o 
   2   7   2       26.38       30.67      5.72 o 
   3   7   2      167.78      152.74     11.90 o 
   4   7   2       10.53       11.31      6.89 o 
  -9   8   2       58.48       65.21      4.85 o 
  -8   8   2       10.61        9.64      3.20 o 
  -7   8   2       83.18       91.84      5.35 o 
  -6   8   2       46.90       51.83      5.65 o 
  -5   8   2       13.98       15.44      2.81 o 
  -4   8   2      269.95      273.67     19.30 o 
  -3   8   2        0.15       -2.38      2.38 o 
  -2   8   2      215.81      222.56     12.49 o 
  -1   8   2       13.79        8.43      4.70 o 
   0   8   2       88.33       72.54      8.31 o 
   1   8   2      154.72      136.66      9.79 o 
   2   8   2      147.15      159.40     10.71 o 
   3   8   2       64.25       56.46      9.03 o 
  -8   9   2      129.43      137.19      9.23 o 
  -7   9   2       58.40       53.02      7.57 o 
  -6   9   2      160.62      163.12      7.60 o 
  -5   9   2       13.82       20.76      4.17 o 
  -4   9   2      321.60      318.55     18.82 o 
  -3   9   2      146.24      142.49     12.44 o 
  -2   9   2      210.73      203.81     14.81 o 
  -1   9   2      218.83      225.42     12.76 o 
   0   9   2       69.15       71.70      8.22 o 
   1   9   2      333.71      337.90     17.05 o 
  -7  10   2       44.43       46.90      5.47 o 
  -6  10   2      154.29      139.19     10.31 o 
  -5  10   2      163.91      210.09     25.10 o 
  -4  10   2      100.08       93.95     27.34 o 
  -3  10   2      229.13      238.88     17.17 o 
  -2  10   2        0.05        0.15      8.48 o 
  -1  10   2      156.85      169.48     11.92 o 
   0 -10   3       52.62       49.09      7.97 o 
   1 -10   3       85.55       97.85      9.74 o 
   2 -10   3       15.17        9.23      8.35 o 
   3 -10   3      131.48      115.52     12.66 o 
   4 -10   3       45.86       34.49      8.77 o 
   5 -10   3        1.88       -3.03     12.22 o 
   6 -10   3      245.98      265.97     16.56 o 
  -2  -9   3       41.01       38.19      8.62 o 
  -1  -9   3      289.90      266.80     17.36 o 
   0  -9   3       79.02       78.95      6.76 o 
   1  -9   3      170.13      169.12      9.17 o 
   2  -9   3      509.80      477.61     20.20 o 
   3  -9   3       30.07       39.78      8.55 o 
   4  -9   3     1084.89     1101.30     86.29 o 
   5  -9   3       46.42       44.50      7.81 o 
   6  -9   3      409.77      429.65     22.17 o 
   7  -9   3      135.65      156.60      9.95 o 
   8  -9   3       66.73       73.94      7.00 o 
  -3  -8   3       35.83       22.43     14.34 o 
  -2  -8   3      311.67      268.26     20.28 o 
  -1  -8   3        4.47        8.57      6.14 o 
   0  -8   3      271.79      252.12     17.21 o 
   1  -8   3        6.83       10.75      3.96 o 
   2  -8   3      221.18      219.85     10.91 o 
   3  -8   3      395.53      413.40     20.18 o 
   4  -8   3      787.82      778.34     74.64 o 
   5  -8   3      176.15      171.85     13.38 o 
   6  -8   3        2.19        3.22      2.40 o 
   7  -8   3      154.53      164.74      6.57 o 
   8  -8   3       24.27       28.26      3.41 o 
   9  -8   3       51.77       54.46      5.37 o 
  -5  -7   3       18.61       14.39      7.59 o 
  -4  -7   3      120.12      127.82     11.63 o 
  -3  -7   3       52.91       43.30     11.21 o 
  -2  -7   3      340.38      312.90     17.67 o 
  -1  -7   3        4.89        8.31      5.05 o 
   0  -7   3      523.04      477.46     15.74 o 
   1  -7   3        2.56        3.51      3.12 o 
   2  -7   3      513.51      535.09     16.80 o 
   3  -7   3       40.37       46.76      4.76 o 
   4  -7   3      466.91      447.54     10.77 o 
   5  -7   3       61.31       64.31      3.08 o 
   6  -7   3        4.07        0.49      1.86 o 
   7  -7   3       32.45       31.76      4.87 o 
   8  -7   3       12.86       15.91      2.94 o 
   9  -7   3       14.06       20.37      3.22 o 
  -6  -6   3        4.39       -1.60      6.57 o 
  -5  -6   3       86.17       86.31      9.81 o 
  -4  -6   3      357.23      329.99     18.38 o 
  -3  -6   3      137.41      112.74      9.82 o 
  -2  -6   3      635.21      616.03     28.24 o 
  -1  -6   3        9.94        9.67      4.50 o 
   0  -6   3      162.19      169.84      7.18 o 
   1  -6   3      273.23      263.74      9.59 o 
   2  -6   3     1155.16     1243.07     26.64 o 
   3  -6   3       24.81       44.61      5.26 o 
   4  -6   3       83.87       91.75      3.39 o 
   5  -6   3      503.72      498.90     11.62 o 
   6  -6   3       13.76       16.46      1.95 o 
   7  -6   3      279.31      292.23     10.73 o 
   8  -6   3        3.49        1.38      3.20 o 
   9  -6   3       48.28       48.21      3.99 o 
  10  -6   3       31.48       28.61     10.20 o 
  -7  -5   3      113.28      114.49     11.88 o 
  -6  -5   3      296.97      314.99     18.61 o 
  -5  -5   3      150.08      154.58     11.81 o 
  -4  -5   3     1688.47     1442.75     72.09 o 
  -3  -5   3        2.99        5.10      4.02 o 
  -2  -5   3     2527.98     2287.93    121.35 o 
  -1  -5   3      191.13      190.90      8.44 o 
   0  -5   3      586.40      510.88     15.88 o 
   1  -5   3     1005.30      966.97     18.39 o 
   2  -5   3      836.49      851.22     15.97 o 
   3  -5   3      721.09      706.27     13.36 o 
   4  -5   3      115.20      117.01      3.31 o 
   5  -5   3     1197.00     1256.66     26.75 o 
   6  -5   3      925.84      922.01     24.69 o 
   7  -5   3      427.96      437.57     12.83 o 
   8  -5   3      315.35      327.28     10.36 o 
   9  -5   3        0.82       -2.73      2.73 o 
  10  -5   3      223.70      230.67     13.78 o 
  -7  -4   3       24.59       23.58     10.09 o 
  -6  -4   3      530.81      519.44     25.43 o 
  -5  -4   3       58.09       60.69      6.71 o 
  -4  -4   3      673.85      572.95     32.29 o 
  -3  -4   3      481.73      433.05     20.51 o 
  -2  -4   3       63.81       65.80      5.60 o 
  -1  -4   3     2879.87     2860.12    132.35 o 
   0  -4   3      450.11      428.43     20.10 o 
   1  -4   3      413.24      375.82      7.78 o 
   2  -4   3     1739.85     1743.00     30.93 o 
   3  -4   3      679.96      706.98     12.94 o 
   4  -4   3     1287.66     1298.51     23.57 o 
   5  -4   3      145.55      147.79      4.49 o 
   6  -4   3      920.75      943.31     25.00 o 
   7  -4   3       47.31       45.94      3.02 o 
   8  -4   3      143.03      137.48     11.49 o 
   9  -4   3      142.28      141.07      6.66 o 
  10  -4   3       13.72        2.35      4.75 o 
  -8  -3   3       22.87       24.05      7.60 o 
  -7  -3   3       69.55       73.13      8.68 o 
  -6  -3   3       92.18       89.05      7.85 o 
  -5  -3   3        7.51       15.14      2.54 o 
  -4  -3   3      192.11      207.48     10.68 o 
  -3  -3   3       22.44       28.93      2.03 o 
  -2  -3   3      125.96      132.35      5.28 o 
  -1  -3   3      644.02      620.04     28.23 o 
   0  -3   3       12.98       24.84      1.62 o 
   1  -3   3       65.59       89.39      2.60 o 
   2  -3   3       50.54       46.75      1.64 o 
   3  -3   3      386.29      412.73      8.13 o 
   4  -3   3      419.52      426.02      8.70 o 
   5  -3   3      343.29      387.84     10.43 o 
   6  -3   3      127.66      151.56      5.41 o 
   7  -3   3       38.09       31.94      2.92 o 
   8  -3   3       49.10       50.13      3.69 o 
   9  -3   3       15.93       20.58      3.69 o 
  10  -3   3        4.42        2.01      4.67 o 
  -9  -2   3       20.47       22.81      7.44 o 
  -8  -2   3       28.16       14.73      6.42 o 
  -7  -2   3        4.28        8.83      3.38 o 
  -6  -2   3      171.90      169.24     11.61 o 
  -5  -2   3       28.23       30.95      2.17 o 
  -4  -2   3        0.41        0.12      1.05 o 
  -3  -2   3     1778.83     1726.24     42.10 o 
  -2  -2   3       31.69       37.44      1.61 o 
  -1  -2   3     3055.56     2981.91     66.52 o 
   0  -2   3     1683.36     1676.81     36.99 o 
   1  -2   3     2969.46     2967.28     57.40 o 
   2  -2   3      773.15      789.95     16.10 o 
   3  -2   3     1051.43     1053.66     21.74 o 
   4  -2   3     1551.28     1528.45     35.53 o 
   5  -2   3      164.56      174.47      5.28 o 
   6  -2   3      546.59      532.53     16.99 o 
   7  -2   3      265.84      272.32     10.51 o 
   8  -2   3      207.81      200.27      8.00 o 
   9  -2   3      150.44      138.65      6.62 o 
  10  -2   3       33.99       30.25      6.10 o 
  -9  -1   3      102.51      117.46      8.70 o 
  -8  -1   3      226.25      238.72     10.52 o 
  -7  -1   3      334.73      338.48     10.99 o 
  -6  -1   3      213.04      226.69      6.51 o 
  -5  -1   3      905.59      883.69     19.96 o 
  -4  -1   3        1.85        2.35      1.20 o 
  -3  -1   3     5117.81     5155.20    111.32 o 
  -2  -1   3      135.72      109.81      3.80 o 
  -1  -1   3     3053.23     2965.14     57.97 o 
   0  -1   3     2393.00     2399.79     52.53 o 
   1  -1   3      811.30      837.12     19.20 o 
   2  -1   3     2806.38     2813.06     70.90 o 
   3  -1   3        3.89        4.29      0.82 o 
   4  -1   3     1843.68     1899.97     55.50 o 
   5  -1   3      998.95      988.65     25.06 o 
   6  -1   3      482.81      513.57     14.49 o 
   7  -1   3     1036.13     1065.89     32.81 o 
   8  -1   3        0.25       -2.14      2.14 o 
   9  -1   3      424.00      416.34     14.48 o 
 -10   0   3        1.24        1.34      6.28 o 
  -9   0   3      504.82      511.82     22.42 o 
  -8   0   3        1.36        1.87      2.60 o 
  -7   0   3      342.76      354.19     13.93 o 
  -6   0   3      948.92      956.18     23.29 o 
  -5   0   3     1880.14     1859.64     49.51 o 
  -4   0   3     1806.85     1682.48     53.85 o 
  -3   0   3     2260.95     2216.80     66.85 o 
  -2   0   3     7456.49     6883.06    174.32 o 
  -1   0   3      159.82      152.14      3.49 o 
   0   0   3     6652.45     6318.62    172.12 o 
   1   0   3     3135.75     3343.13     69.92 o 
   2   0   3     2264.97     2441.76     53.05 o 
   3   0   3     2570.71     2575.38     55.13 o 
   4   0   3        2.40        3.06      1.13 o 
   5   0   3     2712.06     2796.54     69.71 o 
   6   0   3      111.48      113.38      4.54 o 
   7   0   3      498.84      503.22     14.63 o 
   8   0   3      372.14      371.61     22.64 o 
   9   0   3       12.42       13.00      7.17 o 
 -10   1   3       10.85        2.42      4.95 o 
  -9   1   3      301.33      312.08     14.52 o 
  -8   1   3       73.15       65.63      5.71 o 
  -7   1   3      220.45      216.09      6.23 o 
  -6   1   3      194.97      202.37      5.45 o 
  -5   1   3      183.72      200.07      5.10 o 
  -4   1   3      195.13      172.19      5.10 o 
  -3   1   3        6.62        9.09      0.57 o 
  -2   1   3      272.53      282.85      7.66 o 
  -1   1   3     1314.68     1358.54     31.09 o 
   0   1   3       20.46       19.22      1.14 o 
   1   1   3     2744.62     2980.83     78.38 o 
   2   1   3       24.90       31.15      1.37 o 
   3   1   3      614.57      604.05     16.42 o 
   4   1   3      231.35      254.21      6.93 o 
   5   1   3      184.80      189.42      7.18 o 
   6   1   3      194.65      205.28     10.49 o 
   7   1   3        3.13       -0.59      3.66 o 
   8   1   3       55.61       65.45      8.97 o 
   9   1   3       41.51       47.03      7.09 o 
 -10   2   3       78.45       79.18      6.94 o 
  -9   2   3       34.16       34.81      3.93 o 
  -8   2   3      162.57      168.09      9.62 o 
  -7   2   3      437.62      428.41     10.70 o 
  -6   2   3      200.64      183.72      5.14 o 
  -5   2   3      121.06      135.39      4.92 o 
  -4   2   3     1043.92     1022.77     23.47 o 
  -3   2   3       12.29       10.84      1.91 o 
  -2   2   3     1636.94     1817.48     48.01 o 
  -1   2   3     1068.69     1131.03     27.61 o 
   0   2   3      753.56      780.64     17.31 o 
   1   2   3     1917.55     2062.92     48.46 o 
   2   2   3        0.08       -0.18      1.02 o 
   3   2   3     1142.00     1187.44     31.74 o 
   4   2   3       28.15       23.94      2.63 o 
   5   2   3      171.86      194.95      8.48 o 
   6   2   3      268.17      249.61     12.03 o 
   7   2   3       39.56       39.46      5.50 o 
   8   2   3      114.31      112.27      9.67 o 
 -10   3   3        6.79        9.65      3.57 o 
  -9   3   3      548.29      548.66     18.89 o 
  -8   3   3      261.74      251.29      8.39 o 
  -7   3   3       53.85       56.25      2.96 o 
  -6   3   3     1098.37     1052.99     28.06 o 
  -5   3   3       93.43       88.46      3.18 o 
  -4   3   3      830.45      772.88     18.04 o 
  -3   3   3     2671.51     2861.49     75.53 o 
  -2   3   3      298.67      291.26      7.75 o 
  -1   3   3     4450.40     4569.83    110.16 o 
   0   3   3        0.58        7.73      3.26 o 
   1   3   3     1512.27     1484.79     35.29 o 
   2   3   3      814.57      904.70     22.76 o 
   3   3   3      650.35      642.23     18.87 o 
   4   3   3      746.62      733.35     24.13 o 
   5   3   3       13.87       17.14      5.20 o 
   6   3   3      720.65      697.98     24.09 o 
   7   3   3       20.38       22.64      5.81 o 
   8   3   3      291.39      317.99     17.87 o 
 -10   4   3      473.32      468.62     16.91 o 
  -9   4   3        3.01        1.51      1.84 o 
  -8   4   3      360.47      352.65      9.52 o 
  -7   4   3     1018.69     1022.60     31.09 o 
  -6   4   3      541.18      539.42     15.36 o 
  -5   4   3     1922.16     1876.87     42.83 o 
  -4   4   3       21.92       19.73      1.55 o 
  -3   4   3     2161.57     2161.51     53.19 o 
  -2   4   3      854.53      960.39     23.94 o 
  -1   4   3     1558.92     1534.07     37.68 o 
   0   4   3     1205.40     1253.55     31.10 o 
   1   4   3      258.49      263.39      8.52 o 
   2   4   3     1670.89     1695.83     47.11 o 
   3   4   3       25.48       26.58      2.77 o 
   4   4   3     1500.72     1509.41     47.76 o 
   5   4   3      104.24      104.14      9.86 o 
   6   4   3      349.64      374.36     21.62 o 
   7   4   3      190.35      193.43     10.18 o 
 -10   5   3        5.83        7.30      2.56 o 
  -9   5   3      241.06      234.16      7.18 o 
  -8   5   3       13.31       13.85      2.37 o 
  -7   5   3      342.19      336.73     10.55 o 
  -6   5   3      193.61      197.95      7.02 o 
  -5   5   3      835.05      804.72     22.35 o 
  -4   5   3      291.75      292.97      8.13 o 
  -3   5   3      298.95      299.41      7.58 o 
  -2   5   3      963.11      928.16     26.26 o 
  -1   5   3       26.24       27.81      2.17 o 
   0   5   3     1028.47     1024.21     29.10 o 
   1   5   3       34.64       31.02      3.14 o 
   2   5   3      265.57      270.12      9.43 o 
   3   5   3      268.31      278.30      9.95 o 
   4   5   3      308.07      298.15     11.83 o 
   5   5   3       81.76      101.28      6.50 o 
   6   5   3        8.55        9.41      6.88 o 
 -10   6   3       21.15       18.24      4.14 o 
  -9   6   3      171.64      178.45      6.40 o 
  -8   6   3       25.09       24.09      2.95 o 
  -7   6   3       44.64       49.73      3.61 o 
  -6   6   3        1.23        5.76      2.86 o 
  -5   6   3       31.64       31.48      2.92 o 
  -4   6   3      139.27      142.46      4.67 o 
  -3   6   3      107.87      121.50      4.24 o 
  -2   6   3      208.26      215.51      7.09 o 
  -1   6   3       13.65       18.60      2.31 o 
   0   6   3      319.01      340.33     11.27 o 
   1   6   3       18.54       16.38      2.59 o 
   2   6   3      414.92      436.45     18.39 o 
   3   6   3       13.08       14.20      3.33 o 
   4   6   3      225.06      211.80     13.94 o 
   5   6   3       17.47       12.55      7.13 o 
 -10   7   3       49.91       49.35      4.48 o 
  -9   7   3       56.05       60.25      3.81 o 
  -8   7   3        0.24       -0.36      2.56 o 
  -7   7   3      393.25      395.71     13.42 o 
  -6   7   3        1.91        0.82      2.41 o 
  -5   7   3      381.88      365.49     11.85 o 
  -4   7   3      417.24      429.73     12.15 o 
  -3   7   3      326.82      352.65      9.53 o 
  -2   7   3     1086.00     1127.47     29.57 o 
  -1   7   3       78.93       78.29      4.61 o 
   0   7   3      443.45      428.19     14.09 o 
   1   7   3      126.79      128.88      8.96 o 
   2   7   3      621.30      658.61     25.62 o 
   3   7   3       64.72       71.63      9.02 o 
   4   7   3       64.43       64.31      9.31 o 
  -9   8   3      120.78      120.10      7.59 o 
  -8   8   3      165.39      157.69      7.13 o 
  -7   8   3       81.80       82.19      5.14 o 
  -6   8   3      475.39      437.78     14.17 o 
  -5   8   3       22.05       18.18      3.28 o 
  -4   8   3      932.60      908.55     28.52 o 
  -3   8   3       40.79       47.74      3.74 o 
  -2   8   3      757.43      750.09     22.91 o 
  -1   8   3      259.99      261.10     10.51 o 
   0   8   3      125.57      114.08      8.69 o 
   1   8   3      336.06      318.66     16.49 o 
   2   8   3        8.23        7.42      5.82 o 
   3   8   3      170.04      172.86     30.26 o 
  -8   9   3       61.88       65.69      8.61 o 
  -7   9   3        7.36       10.66      3.57 o 
  -6   9   3      139.54      138.54      7.00 o 
  -5   9   3        3.58        3.50      3.64 o 
  -4   9   3      172.16      189.93     26.54 o 
  -3   9   3       24.44       16.71      8.97 o 
  -2   9   3        3.13        0.43      5.87 o 
  -1   9   3      318.09      300.31     19.71 o 
   0   9   3        7.22       -0.66      5.53 o 
   1   9   3       31.90       31.81      7.32 o 
  -6  10   3       66.74       74.27      9.42 o 
  -5  10   3        2.27       15.24      8.52 o 
  -4  10   3       53.63       61.99      9.09 o 
  -3  10   3       37.87       34.24      9.41 o 
  -2  10   3        0.75        2.62      5.92 o 
  -1  10   3      132.67      138.26     10.95 o 
   1 -10   4      149.06      144.49     10.91 o 
   2 -10   4       61.32       72.22     13.90 o 
   3 -10   4        3.17       11.46      9.86 o 
   4 -10   4      695.97      573.32     45.27 o 
   5 -10   4       82.96       63.91     11.32 o 
   6 -10   4      111.74      133.03     17.93 o 
  -2  -9   4       74.19       57.88      7.28 o 
  -1  -9   4      126.62      106.56     10.28 o 
   0  -9   4      123.20      132.13      9.27 o 
   1  -9   4       25.48       28.61      5.15 o 
   2  -9   4       39.89       36.00      8.48 o 
   3  -9   4       29.81       26.54      7.56 o 
   4  -9   4        8.29        6.62      6.43 o 
   5  -9   4        2.22       -4.79      5.76 o 
   6  -9   4        2.09        3.43      6.61 o 
   7  -9   4       17.98       21.29      8.52 o 
   8  -9   4       29.28       32.72      5.82 o 
  -3  -8   4      123.40       96.98     10.71 o 
  -2  -8   4       20.28       22.84      5.51 o 
  -1  -8   4      216.40      208.05     13.93 o 
   0  -8   4        3.13        8.02      3.84 o 
   1  -8   4       49.67       43.41      4.95 o 
   2  -8   4      385.81      393.68     16.56 o 
   3  -8   4      198.84      188.99     12.20 o 
   4  -8   4       38.89       42.14      6.97 o 
   5  -8   4       50.32       53.56      7.38 o 
   6  -8   4      232.22      244.92     12.16 o 
   7  -8   4       82.02       78.99      5.15 o 
   8  -8   4       37.68       44.45      5.95 o 
  -5  -7   4      205.96      139.18     17.71 o 
  -4  -7   4       64.69       59.16     10.42 o 
  -3  -7   4      751.04      693.62     32.48 o 
  -2  -7   4      263.70      239.69     14.97 o 
  -1  -7   4      320.33      304.68     13.50 o 
   0  -7   4      450.93      427.27     14.48 o 
   1  -7   4        2.35       -1.87      2.90 o 
   2  -7   4      287.50      287.74     10.56 o 
   3  -7   4       19.08       23.20      3.34 o 
   4  -7   4      186.09      184.65      8.47 o 
   5  -7   4      247.46      270.79      8.90 o 
   6  -7   4       15.02       20.47      2.50 o 
   7  -7   4      681.55      702.69     20.72 o 
   8  -7   4        2.12        6.72      2.86 o 
   9  -7   4      114.43      123.27      6.84 o 
  -6  -6   4       85.00       83.26     15.24 o 
  -5  -6   4       33.22       30.72      7.91 o 
  -4  -6   4      238.89      237.50     15.12 o 
  -3  -6   4       59.13       51.10     19.61 o 
  -2  -6   4      137.37      115.55     10.49 o 
  -1  -6   4      935.38      867.29     28.25 o 
   0  -6   4      947.77      893.93     26.64 o 
   1  -6   4      709.61      705.49     21.03 o 
   2  -6   4       11.58        7.14      2.08 o 
   3  -6   4     1452.20     1540.54     28.17 o 
   4  -6   4       76.57       81.05      3.08 o 
   5  -6   4      836.47      842.95     20.77 o 
   6  -6   4       64.00       61.29      3.66 o 
   7  -6   4      397.50      418.97     15.99 o 
   8  -6   4      228.56      231.10      9.41 o 
   9  -6   4        3.36        0.16      3.26 o 
  -7  -5   4        2.51       -0.90      9.86 o 
  -6  -5   4      209.33      157.74     12.84 o 
  -5  -5   4       19.15       10.12      6.02 o 
  -4  -5   4       56.38       39.28      6.65 o 
  -3  -5   4       14.26       21.57      4.96 o 
  -2  -5   4      180.65      154.34      9.55 o 
  -1  -5   4      331.68      302.00     11.74 o 
   0  -5   4       36.72       37.84      4.90 o 
   1  -5   4      604.22      582.78     14.58 o 
   2  -5   4       46.59       53.12      2.09 o 
   3  -5   4      161.38      151.05      3.72 o 
   4  -5   4      203.67      212.34      5.89 o 
   5  -5   4      281.10      282.24      8.59 o 
   6  -5   4       72.18       69.24      3.09 o 
   7  -5   4        2.58        0.68      2.33 o 
   8  -5   4      113.49      113.86      9.40 o 
   9  -5   4       39.81       43.78      4.31 o 
  10  -5   4       18.57       23.09      6.02 o 
  -7  -4   4       32.76       44.16      8.00 o 
  -6  -4   4       12.29        6.85      5.70 o 
  -5  -4   4       11.18        4.59      4.61 o 
  -4  -4   4       84.72       92.08     12.56 o 
  -3  -4   4      453.46      423.13     18.63 o 
  -2  -4   4      613.37      579.11     27.51 o 
  -1  -4   4      631.96      624.04     17.28 o 
   0  -4   4      222.39      229.77      9.49 o 
   1  -4   4     1493.31     1582.40     39.20 o 
   2  -4   4      239.94      266.98      6.40 o 
   3  -4   4      387.52      399.44      9.46 o 
   4  -4   4        9.90        9.14      1.22 o 
   5  -4   4      457.04      457.87     16.00 o 
   6  -4   4       63.64       53.38      3.69 o 
   7  -4   4       10.33       11.79      3.15 o 
   8  -4   4      292.44      279.77     13.25 o 
   9  -4   4        0.70        2.75      3.84 o 
  10  -4   4       84.73       77.11      7.59 o 
  -8  -3   4      329.67      353.09     20.04 o 
  -7  -3   4       67.88       74.06     10.76 o 
  -6  -3   4      462.65      447.47     22.21 o 
  -5  -3   4       50.56       48.91      7.12 o 
  -4  -3   4     1549.39     1550.89     46.13 o 
  -3  -3   4      339.01      350.24     13.67 o 
  -2  -3   4     1332.67     1369.20     54.98 o 
  -1  -3   4     2984.69     2835.85     71.75 o 
   0  -3   4      337.52      342.05     11.92 o 
   1  -3   4     2060.46     1954.99     53.79 o 
   2  -3   4      975.34     1011.38     21.82 o 
   3  -3   4     1044.21     1020.83     20.70 o 
   4  -3   4     1629.77     1513.07     31.29 o 
   5  -3   4      154.50      154.57      4.96 o 
   6  -3   4     1060.02     1030.48     53.01 o 
   7  -3   4       79.57       91.34      4.76 o 
   8  -3   4      484.05      463.78     15.73 o 
   9  -3   4      102.68      106.86      5.97 o 
  10  -3   4       12.73        8.40      8.85 o 
  -9  -2   4      149.19      164.03     17.15 o 
  -8  -2   4      500.72      493.17     32.27 o 
  -7  -2   4      342.73      329.63     17.42 o 
  -6  -2   4        5.46        7.95      2.81 o 
  -5  -2   4     2827.16     2821.19     76.67 o 
  -4  -2   4       67.81       68.92      2.65 o 
  -3  -2   4     3320.92     3138.82     77.69 o 
  -2  -2   4      249.58      235.58      5.42 o 
  -1  -2   4     3972.14     3764.91     98.41 o 
   0  -2   4     2640.32     2584.17     56.52 o 
   1  -2   4      168.63      174.50      3.93 o 
   2  -2   4     4733.39     4625.32     99.44 o 
   3  -2   4      266.83      265.60      6.04 o 
   4  -2   4     1629.49     1533.64     32.57 o 
   5  -2   4     1285.01     1301.94     32.68 o 
   6  -2   4      738.80      727.87     22.84 o 
   7  -2   4      705.89      724.85     23.02 o 
   8  -2   4        1.11       -0.16      2.38 o 
   9  -2   4      425.47      438.23     24.81 o 
  -9  -1   4       74.19       72.39     12.55 o 
  -8  -1   4       94.08       97.72      7.66 o 
  -7  -1   4      545.37      528.68     14.00 o 
  -6  -1   4      126.51      124.29      5.47 o 
  -5  -1   4      115.25      126.96      5.37 o 
  -4  -1   4      378.28      330.85      8.06 o 
  -3  -1   4      406.63      388.54     10.24 o 
  -2  -1   4      329.89      259.07      6.30 o 
  -1  -1   4      443.62      454.60      9.34 o 
   0  -1   4     3058.11     2974.77     66.45 o 
   1  -1   4     1152.57     1166.91     24.05 o 
   2  -1   4     2672.92     2753.52     61.69 o 
   3  -1   4      633.69      616.76     13.45 o 
   4  -1   4       11.16       10.90      1.15 o 
   5  -1   4     1013.63     1039.22     28.32 o 
   6  -1   4       25.58       22.81      2.43 o 
   7  -1   4      119.59      132.08      5.99 o 
   8  -1   4      391.04      392.60     13.67 o 
   9  -1   4       35.32       31.00      3.80 o 
  -9   0   4        6.48        5.10      3.44 o 
  -8   0   4       51.39       49.12      3.43 o 
  -7   0   4      610.77      594.75     19.49 o 
  -6   0   4       53.61       60.45      3.64 o 
  -5   0   4      205.10      185.75      6.48 o 
  -4   0   4      728.50      684.63     20.73 o 
  -3   0   4       71.69       65.86      2.36 o 
  -2   0   4     1821.07     1852.12     36.84 o 
  -1   0   4      206.15      205.62      4.72 o 
   0   0   4     1015.80     1043.98     22.12 o 
   1   0   4     1318.83     1495.72     34.97 o 
   2   0   4      236.28      236.84      6.10 o 
   3   0   4      967.27     1122.83     24.11 o 
   4   0   4       29.31       28.87      1.81 o 
   5   0   4      203.12      202.94      6.63 o 
   6   0   4      108.35      101.13      4.37 o 
   7   0   4      339.91      318.08     10.11 o 
   8   0   4        3.46        3.24      3.09 o 
   9   0   4       21.35       28.69      8.52 o 
 -10   1   4      158.13      158.10      8.49 o 
  -9   1   4      198.13      205.79     11.04 o 
  -8   1   4      299.89      305.54     11.37 o 
  -7   1   4       39.16       33.41      2.51 o 
  -6   1   4      375.67      356.33     14.30 o 
  -5   1   4      456.38      439.55     11.09 o 
  -4   1   4      264.47      206.69      5.85 o 
  -3   1   4      248.77      293.61      7.04 o 
  -2   1   4     2787.74     2968.35     74.28 o 
  -1   1   4      316.81      357.11      9.68 o 
   0   1   4     2322.49     2450.65     55.79 o 
   1   1   4       31.20       23.37      1.41 o 
   2   1   4       76.93       59.67      2.37 o 
   3   1   4     1497.16     1571.84     33.66 o 
   4   1   4       43.37       43.37      2.30 o 
   5   1   4      418.19      420.50     16.02 o 
   6   1   4      457.16      424.95     14.31 o 
   7   1   4      536.39      526.85     22.59 o 
   8   1   4      191.71      185.80     14.79 o 
 -10   2   4      237.47      239.15     16.59 o 
  -9   2   4      492.54      476.97     20.15 o 
  -8   2   4      570.93      559.29     22.75 o 
  -7   2   4       48.74       55.36      4.59 o 
  -6   2   4     2932.79     2853.99     72.47 o 
  -5   2   4       57.27       50.24      1.60 o 
  -4   2   4     3331.70     3238.08     71.63 o 
  -3   2   4     1069.67     1066.02     25.11 o 
  -2   2   4     1084.67     1009.23     23.67 o 
  -1   2   4     6438.70     6678.16    167.83 o 
   0   2   4        3.82        3.00      0.93 o 
   1   2   4     4485.44     4851.80    133.94 o 
   2   2   4      360.44      349.29     10.16 o 
   3   2   4     1978.24     2051.04     63.58 o 
   4   2   4     1472.21     1494.14     39.82 o 
   5   2   4     1514.21     1517.79     47.97 o 
   6   2   4      539.02      538.80     21.97 o 
   7   2   4       27.61       18.08      4.24 o 
   8   2   4      361.87      347.37     14.84 o 
 -10   3   4       44.13       49.71      5.11 o 
  -9   3   4      257.85      240.63     10.02 o 
  -8   3   4      553.86      563.91     16.25 o 
  -7   3   4      181.07      170.04      4.60 o 
  -6   3   4       37.04       32.90      1.56 o 
  -5   3   4     1869.17     1979.34     45.12 o 
  -4   3   4      134.35      129.62      3.91 o 
  -3   3   4     1091.22     1079.82     29.04 o 
  -2   3   4      161.35      186.34      5.59 o 
  -1   3   4      641.35      624.13     14.16 o 
   0   3   4     1623.60     1713.48     41.83 o 
   1   3   4      682.57      740.96     18.70 o 
   2   3   4      347.48      363.26     10.03 o 
   3   3   4       20.16       21.48      2.58 o 
   4   3   4     1262.21     1273.67     40.52 o 
   5   3   4       49.86       36.01      5.53 o 
   6   3   4      188.38      190.32      9.27 o 
   7   3   4      115.24      126.49      7.88 o 
 -10   4   4       36.73       37.46      4.45 o 
  -9   4   4       88.99       90.89      4.81 o 
  -8   4   4      215.36      212.28      8.02 o 
  -7   4   4       24.90       26.13      2.29 o 
  -6   4   4       62.77       66.00      3.36 o 
  -5   4   4       85.50       74.93      3.02 o 
  -4   4   4        9.23       10.20      1.39 o 
  -3   4   4      848.87      849.60     23.33 o 
  -2   4   4      108.28      107.07      3.82 o 
  -1   4   4     1611.72     1766.95     43.32 o 
   0   4   4      283.86      283.27      8.09 o 
   1   4   4      519.02      545.79     14.39 o 
   2   4   4      529.55      541.84     16.27 o 
   3   4   4      665.38      673.48     20.05 o 
   4   4   4       50.52       55.85      4.50 o 
   5   4   4       20.16       21.04      4.00 o 
   6   4   4      116.53      125.98      7.69 o 
   7   4   4        5.97        4.37      4.59 o 
 -10   5   4       78.87       84.29      5.04 o 
  -9   5   4        3.47        5.51      1.91 o 
  -8   5   4        8.11        9.79      2.20 o 
  -7   5   4      244.23      241.85      8.19 o 
  -6   5   4      221.38      211.50      7.41 o 
  -5   5   4      209.16      209.28      7.20 o 
  -4   5   4       46.08       44.57      2.43 o 
  -3   5   4     1008.77     1092.26     27.44 o 
  -2   5   4       94.04       99.36      3.92 o 
  -1   5   4     1416.93     1493.55     37.05 o 
   0   5   4       66.82       74.29      3.49 o 
   1   5   4        0.67        1.92      2.05 o 
   2   5   4      897.98      902.68     26.29 o 
   3   5   4       82.70       87.94      4.96 o 
   4   5   4      159.60      159.77      7.99 o 
   5   5   4       91.55      107.68     12.12 o 
   6   5   4      167.57      183.33     12.21 o 
 -10   6   4      281.44      272.88     11.64 o 
  -9   6   4      150.66      158.00      6.49 o 
  -8   6   4      115.55      122.96      5.58 o 
  -7   6   4      622.08      620.50     18.06 o 
  -6   6   4        1.38        1.84      2.13 o 
  -5   6   4     1167.72     1110.42     30.38 o 
  -4   6   4      392.23      406.75     11.02 o 
  -3   6   4     2308.16     2395.39     58.82 o 
  -2   6   4      995.40     1021.87     26.05 o 
  -1   6   4      457.19      460.33     12.89 o 
   0   6   4     1963.40     1936.46     53.93 o 
   1   6   4        4.17        7.88      2.48 o 
   2   6   4      538.99      540.21     17.05 o 
   3   6   4      222.81      221.35      9.50 o 
   4   6   4      217.74      227.99     14.75 o 
   5   6   4      231.19      237.84     17.59 o 
  -9   7   4      460.21      433.73     24.63 o 
  -8   7   4       56.09       63.64      5.01 o 
  -7   7   4      220.58      222.37      9.51 o 
  -6   7   4      395.36      394.45     12.53 o 
  -5   7   4       80.94       77.19      4.46 o 
  -4   7   4      526.05      539.32     15.76 o 
  -3   7   4        8.02        7.28      2.14 o 
  -2   7   4      218.85      214.88      7.51 o 
  -1   7   4     1043.44     1036.03     30.19 o 
   0   7   4      417.74      410.52     13.63 o 
   1   7   4      753.06      741.67     26.47 o 
   2   7   4       21.94       16.10      3.47 o 
   3   7   4      531.18      524.99     21.99 o 
   4   7   4       23.80       17.34     15.58 o 
  -9   8   4       57.05       52.74      7.53 o 
  -8   8   4       23.46       23.89      4.55 o 
  -7   8   4        1.10        8.43      3.87 o 
  -6   8   4      279.29      263.69      9.76 o 
  -5   8   4       47.38       56.40      7.32 o 
  -4   8   4       45.61       50.91      3.84 o 
  -3   8   4       11.49       10.36      3.48 o 
  -2   8   4      248.38      241.42     10.81 o 
  -1   8   4       55.10       60.18      5.43 o 
   0   8   4       52.40       51.67      4.57 o 
   1   8   4      122.15      127.49     12.40 o 
   2   8   4        0.94       -1.85      5.72 o 
  -8   9   4       26.72       31.84      6.88 o 
  -7   9   4        4.88       -0.65      4.75 o 
  -6   9   4      107.31       98.49      7.08 o 
  -5   9   4        0.42       -0.92      4.43 o 
  -4   9   4        7.39        5.38      3.51 o 
  -3   9   4      200.24      207.99     11.67 o 
  -2   9   4      130.06      133.03     20.16 o 
  -1   9   4      288.14      260.71     18.37 o 
   0   9   4       20.93       10.50      6.75 o 
   1   9   4      205.37      195.00     12.69 o 
  -6  10   4      123.81      134.17     11.99 o 
  -5  10   4      145.12      153.53     15.02 o 
  -4  10   4      195.87      206.42     20.17 o 
  -3  10   4       75.39       75.53     15.91 o 
  -2  10   4       73.38       62.46      9.40 o 
   1 -10   5        3.19        3.47      8.49 o 
   2 -10   5      116.02      121.37     16.36 o 
   3 -10   5       28.40       20.71     11.88 o 
   4 -10   5        2.12        2.07     11.88 o 
   5 -10   5        0.59        2.52      6.89 o 
  -1  -9   5       65.08       51.38      6.88 o 
   0  -9   5        2.34        1.50      4.83 o 
   1  -9   5      192.42      190.45     11.21 o 
   2  -9   5        2.62        1.31      6.67 o 
   3  -9   5        9.06       14.57      7.27 o 
   4  -9   5       84.14      105.13     10.72 o 
   5  -9   5       33.49       20.76      7.01 o 
   6  -9   5       89.00      113.98     28.35 o 
   7  -9   5       48.29       49.08     10.09 o 
  -3  -8   5      137.47      120.24     12.54 o 
  -2  -8   5       64.36       61.88      6.83 o 
  -1  -8   5       33.32       33.67      7.28 o 
   0  -8   5      904.81      840.00     35.40 o 
   1  -8   5        8.93        3.34      3.80 o 
   2  -8   5      864.65      973.52     33.80 o 
   3  -8   5       90.50      111.32      9.39 o 
   4  -8   5      462.08      455.49     21.58 o 
   5  -8   5      154.75      180.48     12.43 o 
   6  -8   5      158.71      137.19     10.79 o 
   7  -8   5      234.30      250.85     15.58 o 
   8  -8   5        5.30        4.96      5.72 o 
  -4  -7   5        1.55       11.47      4.81 o 
  -3  -7   5       22.96       19.13      5.00 o 
  -2  -7   5      140.71      138.14     15.50 o 
  -1  -7   5        9.05       10.64      4.29 o 
   0  -7   5       83.74       79.03      6.65 o 
   1  -7   5      223.38      233.62      9.37 o 
   2  -7   5      165.11      169.56      7.43 o 
   3  -7   5      161.84      170.93      8.55 o 
   4  -7   5       17.09       18.35      4.98 o 
   5  -7   5      294.30      310.91     12.62 o 
   6  -7   5        0.34       -2.26      2.39 o 
   7  -7   5       60.03       61.22      4.59 o 
   8  -7   5       39.59       51.45      4.54 o 
   9  -7   5        6.80        6.50      4.74 o 
  -5  -6   5        1.16        9.07      6.81 o 
  -4  -6   5       54.14       57.95     12.22 o 
  -3  -6   5       28.06       20.23      4.41 o 
  -2  -6   5      422.20      385.35     15.69 o 
  -1  -6   5        8.94        7.88      3.62 o 
   0  -6   5      958.59      961.77     35.36 o 
   1  -6   5       33.74       30.95      3.40 o 
   2  -6   5      272.96      305.63     10.88 o 
   3  -6   5      173.40      179.40      6.01 o 
   4  -6   5        7.88        9.73      2.09 o 
   5  -6   5      137.95      128.73      7.21 o 
   6  -6   5        1.85       -2.08      2.17 o 
   7  -6   5       12.15       11.80      2.86 o 
   8  -6   5      162.92      147.70      7.14 o 
   9  -6   5       66.92       62.09      5.04 o 
  -6  -5   5        6.86        5.79      6.49 o 
  -5  -5   5       21.34       19.41      6.49 o 
  -4  -5   5      370.64      349.21     18.69 o 
  -3  -5   5      285.90      257.81     13.90 o 
  -2  -5   5      139.67      131.45      7.04 o 
  -1  -5   5       40.40       45.37      5.33 o 
   0  -5   5      785.33      789.63     38.03 o 
   1  -5   5      157.94      160.41      5.56 o 
   2  -5   5        3.23        0.97      1.59 o 
   3  -5   5      789.93      804.76     17.82 o 
   4  -5   5       24.67       30.74      2.34 o 
   5  -5   5      494.16      489.87     13.72 o 
   6  -5   5       33.40       40.02      3.01 o 
   7  -5   5       92.97       84.56      4.89 o 
   8  -5   5      122.79      111.93      7.16 o 
   9  -5   5       11.41        9.28      4.73 o 
  -7  -4   5       87.20       98.27     10.43 o 
  -6  -4   5      702.12      673.52     31.29 o 
  -5  -4   5       72.47       67.97      7.84 o 
  -4  -4   5     1425.37     1296.40     65.57 o 
  -3  -4   5      690.24      642.72     34.48 o 
  -2  -4   5     1752.99     1662.84     58.49 o 
  -1  -4   5     1064.10      986.09     26.75 o 
   0  -4   5       79.93       94.39      6.41 o 
   1  -4   5     2830.96     2808.14     71.65 o 
   2  -4   5      361.10      336.10      7.94 o 
   3  -4   5     1509.43     1474.66     32.68 o 
   4  -4   5     1317.74     1270.53     31.08 o 
   5  -4   5       66.85       59.97      3.13 o 
   6  -4   5     1967.05     1882.53     56.67 o 
   7  -4   5       22.82       23.93      3.06 o 
   8  -4   5      312.86      325.61     11.87 o 
   9  -4   5      285.14      281.41     15.03 o 
  -8  -3   5      156.50      177.58     13.14 o 
  -7  -3   5      111.72      120.49     10.53 o 
  -6  -3   5      506.25      459.42     20.46 o 
  -5  -3   5       96.33      100.91      7.74 o 
  -4  -3   5      200.55      171.59      9.74 o 
  -3  -3   5     1510.81     1385.03     38.27 o 
  -2  -3   5      357.27      328.99      7.45 o 
  -1  -3   5      410.45      340.23      8.10 o 
   0  -3   5     3610.99     3599.05     83.53 o 
   1  -3   5      281.49      260.07      7.66 o 
   2  -3   5     3069.98     3114.51     65.21 o 
   3  -3   5        1.86        3.56      0.98 o 
   4  -3   5      535.08      520.83     11.29 o 
   5  -3   5      768.59      729.55     17.42 o 
   6  -3   5      162.47      165.88      6.80 o 
   7  -3   5      542.91      540.75     17.81 o 
   8  -3   5       28.76       31.69      3.61 o 
   9  -3   5      433.83      435.02     15.37 o 
  -8  -2   5        9.98        4.66      5.94 o 
  -7  -2   5      128.68      122.00      9.10 o 
  -6  -2   5       10.94       11.80      2.11 o 
  -5  -2   5      452.56      485.45     14.40 o 
  -4  -2   5        3.64        6.42      1.16 o 
  -3  -2   5      172.53      158.45      4.04 o 
  -2  -2   5      648.30      609.00     13.31 o 
  -1  -2   5      544.81      550.22     13.82 o 
   0  -2   5      364.69      311.90      7.44 o 
   1  -2   5       39.45       42.70      1.71 o 
   2  -2   5      589.66      595.35     13.98 o 
   3  -2   5      246.89      275.61      6.50 o 
   4  -2   5      910.51      946.30     20.40 o 
   5  -2   5       16.30       18.05      1.70 o 
   6  -2   5        6.02        9.49      2.76 o 
   7  -2   5      567.26      544.41     19.07 o 
   8  -2   5      213.08      203.12      8.47 o 
   9  -2   5        4.03        2.28      3.15 o 
  -9  -1   5        1.56       -0.22      8.07 o 
  -8  -1   5      161.54      161.23      7.63 o 
  -7  -1   5       29.84       25.09      2.95 o 
  -6  -1   5      145.40      149.24      7.25 o 
  -5  -1   5      717.90      694.78     17.13 o 
  -4  -1   5       86.73       80.76      3.74 o 
  -3  -1   5       62.45       45.71      1.87 o 
  -2  -1   5     1883.58     1899.07     41.45 o 
  -1  -1   5      428.93      436.44      9.36 o 
   0  -1   5     1389.79     1426.54     29.35 o 
   1  -1   5        3.92        2.99      0.74 o 
   2  -1   5       89.31       67.10      2.44 o 
   3  -1   5      439.33      470.82     11.23 o 
   4  -1   5      322.88      329.44      8.06 o 
   5  -1   5      338.12      340.74     10.10 o 
   6  -1   5       12.39       13.03      2.48 o 
   7  -1   5      775.14      740.31     23.62 o 
   8  -1   5        1.15        2.49      2.68 o 
   9  -1   5      279.73      267.91     14.18 o 
  -9   0   5      330.10      315.77     19.86 o 
  -8   0   5        0.12       -2.54      2.54 o 
  -7   0   5      837.65      822.69     21.98 o 
  -6   0   5      138.28      120.17      4.65 o 
  -5   0   5      973.51      921.53     31.35 o 
  -4   0   5     1233.55     1204.02     29.86 o 
  -3   0   5     1137.79     1120.78     24.71 o 
  -2   0   5     1170.09     1092.09     21.79 o 
  -1   0   5      133.83      166.74      4.53 o 
   0   0   5     3655.96     3795.47     79.40 o 
   1   0   5     2149.94     2382.56     70.21 o 
   2   0   5     3646.40     4018.07     93.28 o 
   3   0   5      982.59     1017.27     27.56 o 
   4   0   5      314.02      330.84      7.93 o 
   5   0   5     3050.04     3073.44     80.17 o 
   6   0   5      617.00      599.18     17.00 o 
   7   0   5      405.50      392.82     12.07 o 
   8   0   5      108.36      108.71      6.89 o 
   9   0   5      197.95      177.51     15.46 o 
 -10   1   5       18.35       24.46      5.33 o 
  -9   1   5       44.00       39.49      4.37 o 
  -8   1   5      761.67      772.76     29.84 o 
  -7   1   5      245.69      256.95      9.18 o 
  -6   1   5      808.72      803.78     23.02 o 
  -5   1   5      117.94      121.31      4.60 o 
  -4   1   5     2773.91     2835.89     62.71 o 
  -3   1   5      196.96      204.43      5.65 o 
  -2   1   5     1267.96     1307.58     29.99 o 
  -1   1   5     2407.90     2555.21     65.57 o 
   0   1   5      332.24      339.56      8.31 o 
   1   1   5     4283.05     4615.55    118.54 o 
   2   1   5       18.45       12.11      1.19 o 
   3   1   5     1390.61     1515.13     32.59 o 
   4   1   5      797.58      819.38     18.35 o 
   5   1   5     1060.92     1026.57     31.63 o 
   6   1   5      477.33      524.34     17.43 o 
   7   1   5      121.14      129.70      8.67 o 
   8   1   5      401.75      384.61     24.43 o 
 -10   2   5      124.19      136.96     21.63 o 
  -9   2   5       20.28       16.20      4.35 o 
  -8   2   5      212.47      202.36      8.12 o 
  -7   2   5       19.03       14.81      2.00 o 
  -6   2   5      240.96      244.76      9.59 o 
  -5   2   5       71.28       56.37      2.51 o 
  -4   2   5       24.61       23.77      1.28 o 
  -3   2   5      839.49      809.07     19.27 o 
  -2   2   5      289.53      327.46      9.15 o 
  -1   2   5     3353.59     3631.86     93.18 o 
   0   2   5     1134.01     1410.92     33.28 o 
   1   2   5      826.46      899.56     20.16 o 
   2   2   5       73.07       73.86      3.61 o 
   3   2   5     1082.11     1130.49     27.00 o 
   4   2   5      170.67      168.95      6.72 o 
   5   2   5        9.92        6.50      2.98 o 
   6   2   5       72.72       82.40      5.73 o 
   7   2   5        6.72        2.46      4.10 o 
   8   2   5       16.13       25.72      5.43 o 
 -10   3   5        6.09        5.51      9.97 o 
  -9   3   5       44.52       45.03      4.72 o 
  -8   3   5       33.15       32.53      6.66 o 
  -7   3   5        7.77       13.23      2.91 o 
  -6   3   5      553.28      539.31     12.11 o 
  -5   3   5        5.37        5.10      0.99 o 
  -4   3   5      388.83      377.25      9.22 o 
  -3   3   5      324.94      328.90      8.34 o 
  -2   3   5     1289.22     1371.75     32.69 o 
  -1   3   5     1135.05     1193.01     28.37 o 
   0   3   5      175.77      202.67      6.00 o 
   1   3   5      576.01      583.89     15.11 o 
   2   3   5      708.66      730.38     21.14 o 
   3   3   5      395.82      396.69     12.56 o 
   4   3   5      451.19      483.39     15.18 o 
   5   3   5       74.76       71.52      6.34 o 
   6   3   5      358.14      364.22     14.44 o 
   7   3   5        3.53        6.77      4.90 o 
 -10   4   5      130.94      141.60     11.82 o 
  -9   4   5       27.06       32.61      3.38 o 
  -8   4   5      758.64      725.34     19.38 o 
  -7   4   5       82.32       85.74      3.85 o 
  -6   4   5      797.40      767.31     21.17 o 
  -5   4   5      989.92      975.62     23.66 o 
  -4   4   5      328.36      323.33      9.87 o 
  -3   4   5     3955.39     4218.60    111.13 o 
  -2   4   5      851.39      910.22     21.88 o 
  -1   4   5     2328.44     2385.38     58.21 o 
   0   4   5      564.67      589.98     15.41 o 
   1   4   5     1858.30     1890.00     46.54 o 
   2   4   5      555.35      542.85     16.43 o 
   3   4   5        0.50       -2.16      2.16 o 
   4   4   5      715.47      767.54     23.02 o 
   5   4   5        2.66        1.18      3.56 o 
   6   4   5      182.15      193.05      9.67 o 
 -10   5   5      160.74      169.30      9.97 o 
  -9   5   5      278.45      246.80      9.82 o 
  -8   5   5      454.07      436.44     17.40 o 
  -7   5   5      675.70      665.92     18.88 o 
  -6   5   5        8.60        5.97      2.01 o 
  -5   5   5     1339.41     1337.30     32.23 o 
  -4   5   5      111.63      122.77      4.83 o 
  -3   5   5      513.80      476.24     13.90 o 
  -2   5   5      795.45      818.29     20.95 o 
  -1   5   5       58.56       55.22      3.04 o 
   0   5   5     2990.35     3043.68     74.14 o 
   1   5   5      114.17      107.98      6.79 o 
   2   5   5     2384.37     2414.32     66.77 o 
   3   5   5      380.16      381.87     12.92 o 
   4   5   5      357.74      365.81     20.72 o 
   5   5   5      365.39      388.76     23.64 o 
   6   5   5      113.72      139.44      9.71 o 
 -10   6   5       47.96       44.08      5.11 o 
  -9   6   5      139.91      151.55     10.05 o 
  -8   6   5        7.13       11.35      4.47 o 
  -7   6   5      270.08      266.73     10.94 o 
  -6   6   5      509.84      490.47     14.85 o 
  -5   6   5      747.90      711.57     20.25 o 
  -4   6   5      177.36      164.48      5.61 o 
  -3   6   5        5.65        7.87      2.08 o 
  -2   6   5      763.31      731.14     19.23 o 
  -1   6   5       13.14       11.83      2.51 o 
   0   6   5      342.64      350.64     12.84 o 
   1   6   5      169.37      173.26      7.28 o 
   2   6   5      113.65      118.96     11.44 o 
   3   6   5      104.03       94.83      5.71 o 
   4   6   5       64.07       64.43      5.76 o 
   5   6   5       65.41       62.23      6.57 o 
  -9   7   5       20.07       17.16      8.40 o 
  -8   7   5        1.72        2.65      4.24 o 
  -7   7   5       57.23       54.93      6.34 o 
  -6   7   5      111.43      101.29      7.82 o 
  -5   7   5        2.04        4.70      3.23 o 
  -4   7   5      213.13      223.70      7.33 o 
  -3   7   5       41.24       42.10      3.31 o 
  -2   7   5      232.50      238.56      9.01 o 
  -1   7   5       78.97       76.91      4.88 o 
   0   7   5      850.04      869.07     25.95 o 
   1   7   5        3.42        7.32      3.09 o 
   2   7   5       81.81       77.93      6.21 o 
   3   7   5       79.34       79.85      6.24 o 
  -8   8   5      181.15      171.88      9.09 o 
  -7   8   5      610.59      613.05     21.71 o 
  -6   8   5      200.45      199.86      9.82 o 
  -5   8   5       26.64       24.95      5.19 o 
  -4   8   5      684.65      669.67     22.76 o 
  -3   8   5       61.50       53.76      5.10 o 
  -2   8   5      227.17      239.23      9.63 o 
  -1   8   5        4.24        1.99      4.59 o 
   0   8   5      245.26      257.01     25.91 o 
   1   8   5       37.13       38.47      4.47 o 
   2   8   5        1.05        1.18      5.67 o 
  -7   9   5        0.29        1.26      4.35 o 
  -6   9   5      349.77      331.95     24.93 o 
  -5   9   5      139.22      143.12      8.49 o 
  -4   9   5       64.98       70.77      7.22 o 
  -3   9   5      524.38      488.49     22.66 o 
  -2   9   5      187.90      175.02      9.26 o 
  -1   9   5       29.31       19.06      7.41 o 
   0   9   5       10.82        4.70      7.42 o 
  -5  10   5        2.80        5.83      7.62 o 
  -4  10   5       30.02       29.62     11.21 o 
  -3  10   5       14.12       17.03     12.10 o 
   2 -10   6       77.46       87.07     11.52 o 
   3 -10   6      232.54      238.78     16.91 o 
   4 -10   6       59.56       61.54      9.64 o 
  -1  -9   6       79.50       83.86      8.51 o 
   0  -9   6      102.01      115.80      8.87 o 
   1  -9   6       34.64       32.91      5.29 o 
   2  -9   6      282.89      277.00     17.74 o 
   3  -9   6        6.94        8.56     10.31 o 
   4  -9   6      186.77      198.39     20.84 o 
   5  -9   6      121.51      136.87     11.68 o 
   6  -9   6       60.35       55.08      8.45 o 
   7  -9   6       78.76       94.18     10.42 o 
  -3  -8   6       23.14       25.25      5.97 o 
  -2  -8   6       38.58       41.11      6.29 o 
  -1  -8   6        1.73       -1.83      4.47 o 
   0  -8   6      160.38      160.93      9.76 o 
   1  -8   6       92.73       91.83      6.42 o 
   2  -8   6        9.44        8.06      3.70 o 
   3  -8   6       34.15       32.96     11.09 o 
   4  -8   6       13.94        7.66      5.82 o 
   5  -8   6       31.70       35.64     11.09 o 
   6  -8   6        2.17        2.48      5.63 o 
   7  -8   6        5.38        8.45      5.71 o 
   8  -8   6       38.83       35.16      5.59 o 
  -4  -7   6        7.72        4.76      5.77 o 
  -3  -7   6      142.76      136.48      8.98 o 
  -2  -7   6        6.94        5.04      4.89 o 
  -1  -7   6       52.03       44.86      5.62 o 
   0  -7   6      124.10      135.85      8.38 o 
   1  -7   6       11.93       13.29      3.35 o 
   2  -7   6      193.58      222.55      8.76 o 
   3  -7   6       71.76       81.85      7.45 o 
   4  -7   6       90.34       97.78     15.02 o 
   5  -7   6      179.13      170.72     17.48 o 
   6  -7   6       24.25       21.54      4.81 o 
   7  -7   6       72.12       70.75      4.88 o 
   8  -7   6        0.53        1.22      3.26 o 
  -5  -6   6      292.21      274.30     13.08 o 
  -4  -6   6      225.26      193.67     10.37 o 
  -3  -6   6       28.73       29.83      9.14 o 
  -2  -6   6      841.00      816.45     28.95 o 
  -1  -6   6       21.53       17.19      4.04 o 
   0  -6   6      235.97      245.26     10.62 o 
   1  -6   6      533.99      580.08     24.90 o 
   2  -6   6      267.47      289.04      9.84 o 
   3  -6   6      614.86      658.41     19.14 o 
   4  -6   6        0.14        0.78      2.60 o 
   5  -6   6      470.54      480.22     14.41 o 
   6  -6   6      208.75      197.51      7.43 o 
   7  -6   6      456.03      478.42     17.35 o 
   8  -6   6       49.34       46.73      5.10 o 
   9  -6   6        0.78        3.09      4.99 o 
  -6  -5   6      200.91      173.09      9.72 o 
  -5  -5   6        4.51       -0.76      3.71 o 
  -4  -5   6      180.55      168.87      9.00 o 
  -3  -5   6      446.13      444.25     17.24 o 
  -2  -5   6      246.26      218.77      9.67 o 
  -1  -5   6      911.50      870.35     41.41 o 
   0  -5   6        4.81        1.75      2.21 o 
   1  -5   6     1472.57     1495.62     49.46 o 
   2  -5   6      195.24      217.90      7.96 o 
   3  -5   6     1008.83     1027.58     22.40 o 
   4  -5   6      357.67      350.51      9.88 o 
   5  -5   6       91.60       87.39      4.06 o 
   6  -5   6      564.42      541.43     15.90 o 
   7  -5   6       47.35       41.28      5.29 o 
   8  -5   6      529.78      555.87     18.71 o 
   9  -5   6       94.80       92.49      6.05 o 
  -7  -4   6       16.41       18.95      6.10 o 
  -6  -4   6       58.04       54.11      8.11 o 
  -5  -4   6      271.08      256.00     11.37 o 
  -4  -4   6       98.16      103.47      6.21 o 
  -3  -4   6      384.88      361.09     14.15 o 
  -2  -4   6      158.81      166.79      9.77 o 
  -1  -4   6     1063.58     1094.83     36.21 o 
   0  -4   6      129.63      120.05     13.79 o 
   1  -4   6      126.45      128.74      4.95 o 
   2  -4   6     1022.47     1032.00     23.21 o 
   3  -4   6        5.59        8.89      1.32 o 
   4  -4   6      813.35      806.23     18.55 o 
   5  -4   6        6.25        4.61      1.88 o 
   6  -4   6       84.73       87.78      4.19 o 
   7  -4   6      213.52      212.10      8.67 o 
   8  -4   6      313.01      304.50     11.64 o 
   9  -4   6        1.27       -3.07      3.07 o 
  -8  -3   6        2.73        5.38      3.57 o 
  -7  -3   6        4.42        3.94      3.35 o 
  -6  -3   6       19.64       12.14      3.34 o 
  -5  -3   6      168.46      173.21      8.02 o 
  -4  -3   6       10.53        8.36      2.69 o 
  -3  -3   6      157.87      168.11     14.59 o 
  -2  -3   6       13.89       17.48      2.15 o 
  -1  -3   6      342.98      355.22      8.21 o 
   0  -3   6       22.42       24.58      1.43 o 
   1  -3   6      220.05      220.46      5.69 o 
   2  -3   6      183.88      189.27      5.44 o 
   3  -3   6       15.79       17.02      1.40 o 
   4  -3   6      223.32      232.23      6.24 o 
   5  -3   6        8.13       10.69      1.74 o 
   6  -3   6      431.69      424.14     14.21 o 
   7  -3   6       12.68       11.05      2.93 o 
   8  -3   6      223.66      214.97      8.94 o 
   9  -3   6      121.17      122.16      6.71 o 
  -8  -2   6      167.23      180.34     12.52 o 
  -7  -2   6      140.45      151.12     12.77 o 
  -6  -2   6      265.18      255.84     10.00 o 
  -5  -2   6      518.69      540.93     21.15 o 
  -4  -2   6       41.30       47.36      2.49 o 
  -3  -2   6     1609.55     1576.10     36.45 o 
  -2  -2   6        3.76        4.96      1.46 o 
  -1  -2   6      821.38      767.53     16.34 o 
   0  -2   6     1849.92     1879.31     42.04 o 
   1  -2   6      705.47      698.66     15.90 o 
   2  -2   6     3970.91     4010.63     89.37 o 
   3  -2   6      182.08      203.97      7.17 o 
   4  -2   6     1446.91     1404.17     32.56 o 
   5  -2   6      211.13      205.76      6.18 o 
   6  -2   6     1648.72     1580.82     48.00 o 
   7  -2   6       25.63       23.31      3.23 o 
   8  -2   6       98.89      103.23      5.80 o 
   9  -2   6      239.71      232.46     12.97 o 
  -9  -1   6      266.00      277.47     22.64 o 
  -8  -1   6        2.61        2.54      4.99 o 
  -7  -1   6      734.78      735.27     20.05 o 
  -6  -1   6       95.04       82.95      4.04 o 
  -5  -1   6      724.26      715.11     17.26 o 
  -4  -1   6      853.76      807.26     21.37 o 
  -3  -1   6      616.80      623.32     14.27 o 
  -2  -1   6     1495.51     1489.90     32.70 o 
  -1  -1   6       11.98       13.54      0.97 o 
   0  -1   6     4448.91     4384.33     96.21 o 
   1  -1   6      155.95      138.19      3.53 o 
   2  -1   6     2136.19     2194.86     49.46 o 
   3  -1   6     1532.10     1537.69     34.91 o 
   4  -1   6      491.41      533.35     12.99 o 
   5  -1   6     1228.61     1206.71     29.55 o 
   6  -1   6        8.79        8.41      2.20 o 
   7  -1   6      868.93      880.89     27.88 o 
   8  -1   6        8.05       14.19      3.37 o 
   9  -1   6      139.65      143.39     14.23 o 
  -9   0   6      116.62      116.39      6.78 o 
  -8   0   6       28.07       33.50      3.47 o 
  -7   0   6      168.56      172.80      6.50 o 
  -6   0   6      338.02      306.87     10.88 o 
  -5   0   6      107.86      108.30      3.94 o 
  -4   0   6      684.38      652.31     16.73 o 
  -3   0   6       51.38       61.09      2.12 o 
  -2   0   6     1938.54     1955.48     40.05 o 
  -1   0   6       78.09       69.87      2.04 o 
   0   0   6     4389.18     4740.65     99.17 o 
   1   0   6      198.82      180.98      5.03 o 
   2   0   6      588.66      609.08     14.92 o 
   3   0   6     1266.34     1324.80     31.56 o 
   4   0   6       19.51       20.63      1.83 o 
   5   0   6       89.57       99.56      5.37 o 
   6   0   6      187.45      215.26     10.51 o 
   7   0   6       37.01       43.90      3.53 o 
   8   0   6      167.52      169.89      9.29 o 
  -9   1   6        9.78       12.47      3.81 o 
  -8   1   6       40.14       40.92      4.21 o 
  -7   1   6       79.07       74.86      5.92 o 
  -6   1   6      360.91      345.05     10.43 o 
  -5   1   6       70.25       64.86      2.87 o 
  -4   1   6      465.67      461.11     11.08 o 
  -3   1   6       93.32       85.22      2.91 o 
  -2   1   6     1412.23     1512.04     34.76 o 
  -1   1   6       13.67       21.54      3.31 o 
   0   1   6      443.61      473.21     13.34 o 
   1   1   6      823.47      842.84     22.30 o 
   2   1   6        0.55        0.02      1.10 o 
   3   1   6      924.31      947.18     22.73 o 
   4   1   6      299.45      313.02      8.09 o 
   5   1   6      482.93      503.51     17.57 o 
   6   1   6       30.92       28.87      4.18 o 
   7   1   6       53.50       63.92      6.57 o 
   8   1   6      160.53      188.94     15.24 o 
 -10   2   6       26.04       24.40      5.49 o 
  -9   2   6      167.41      157.62      9.42 o 
  -8   2   6       92.74       77.06      4.46 o 
  -7   2   6      445.08      444.17     16.90 o 
  -6   2   6      918.92      896.62     26.42 o 
  -5   2   6      100.69       95.54      3.21 o 
  -4   2   6     1708.58     1724.41     42.89 o 
  -3   2   6      232.08      229.39      6.87 o 
  -2   2   6     3217.44     3331.52    100.23 o 
  -1   2   6      160.71      143.25      4.51 o 
   0   2   6     1102.43     1200.87     28.50 o 
   1   2   6     2116.76     2163.13     50.74 o 
   2   2   6        1.47        1.42      1.46 o 
   3   2   6     1505.07     1532.69     37.47 o 
   4   2   6      353.95      346.90      8.97 o 
   5   2   6      211.64      231.25     10.84 o 
   6   2   6      306.23      296.82     12.35 o 
   7   2   6       46.05       38.70      5.12 o 
 -10   3   6      280.83      256.55     14.90 o 
  -9   3   6      103.30       95.36      6.47 o 
  -8   3   6     1083.91     1047.44     41.28 o 
  -7   3   6        2.19       -1.18      1.95 o 
  -6   3   6     1600.24     1558.44     34.26 o 
  -5   3   6     1182.98     1220.41     34.50 o 
  -4   3   6     1038.97      998.83     27.90 o 
  -3   3   6     1995.22     1940.30     45.61 o 
  -2   3   6      128.51      153.14      6.79 o 
  -1   3   6     3139.16     3113.94     78.52 o 
   0   3   6      855.16      936.08     23.51 o 
   1   3   6     2226.45     2291.45     55.87 o 
   2   3   6     3069.33     3073.88     84.24 o 
   3   3   6     1216.24     1221.38     34.63 o 
   4   3   6     1134.22     1164.70     33.39 o 
   5   3   6       12.49       10.35      4.27 o 
   6   3   6      517.19      538.56     21.88 o 
   7   3   6        3.57       -4.30      4.30 o 
 -10   4   6      184.41      193.99      9.96 o 
  -9   4   6       47.36       51.05      6.08 o 
  -8   4   6      241.84      233.05     12.47 o 
  -7   4   6      226.00      220.33     10.41 o 
  -6   4   6        7.14        8.25      2.44 o 
  -5   4   6     1954.98     1986.46     53.44 o 
  -4   4   6       27.60       21.96      2.68 o 
  -3   4   6      618.79      567.84     15.97 o 
  -2   4   6      809.86      800.46     26.14 o 
  -1   4   6      249.67      239.12      7.19 o 
   0   4   6      792.77      840.11     21.48 o 
   1   4   6      272.35      278.46      9.30 o 
   2   4   6      401.41      412.22     13.12 o 
   3   4   6       77.85       84.43      4.90 o 
   4   4   6      194.22      183.33      7.76 o 
   5   4   6      237.67      270.45     11.64 o 
   6   4   6       11.13        7.52      5.21 o 
 -10   5   6       28.73       31.05      4.50 o 
  -9   5   6        9.60        7.95      4.79 o 
  -8   5   6       17.63       20.44      4.06 o 
  -7   5   6      140.83      145.14     10.59 o 
  -6   5   6        3.64        3.62      2.70 o 
  -5   5   6      488.15      475.17     19.67 o 
  -4   5   6      516.28      560.69     29.76 o 
  -3   5   6      416.93      441.56     15.24 o 
  -2   5   6      389.51      370.97     16.05 o 
  -1   5   6       14.01       17.32      2.27 o 
   0   5   6      823.78      857.29     23.15 o 
   1   5   6      576.40      588.74     17.86 o 
   2   5   6       49.10       50.64      3.95 o 
   3   5   6       22.20       19.90      3.39 o 
   4   5   6       77.02       71.23      5.31 o 
   5   5   6       24.74       19.47      4.65 o 
  -9   6   6        7.05       12.28      3.02 o 
  -8   6   6        1.26        2.41      3.10 o 
  -7   6   6      514.25      499.48     24.54 o 
  -6   6   6       43.95       39.50      4.21 o 
  -5   6   6      502.40      492.75     17.01 o 
  -4   6   6       99.29      100.70      5.56 o 
  -3   6   6      264.80      270.22     10.55 o 
  -2   6   6      107.39      111.39      5.18 o 
  -1   6   6      189.93      190.52      7.58 o 
   0   6   6       15.04       18.52      3.26 o 
   1   6   6       16.47       12.57      3.04 o 
   2   6   6      135.10      142.06      6.90 o 
   3   6   6       81.89       88.99      5.75 o 
   4   6   6       74.26       77.66      5.87 o 
  -9   7   6      128.70      123.26     10.31 o 
  -8   7   6       33.71       33.41      4.62 o 
  -7   7   6      520.11      471.88     17.30 o 
  -6   7   6      160.79      152.23      7.99 o 
  -5   7   6      513.04      477.74     17.01 o 
  -4   7   6      423.52      450.61     13.89 o 
  -3   7   6       12.30       13.17      3.33 o 
  -2   7   6     1225.37     1225.57     41.32 o 
  -1   7   6       35.53       31.80      4.13 o 
   0   7   6       68.87       74.88      5.64 o 
   1   7   6      247.57      253.38     10.05 o 
   2   7   6      150.08      152.07      8.96 o 
   3   7   6      358.39      351.55     13.21 o 
  -8   8   6       46.92       56.23      7.83 o 
  -7   8   6       24.30       21.39      6.10 o 
  -6   8   6       75.62       82.52      6.45 o 
  -5   8   6        1.92       -3.33      3.49 o 
  -4   8   6       69.97       69.61      5.77 o 
  -3   8   6      211.64      221.24     16.85 o 
  -2   8   6        4.46        7.66      3.68 o 
  -1   8   6      255.38      252.22     11.39 o 
   0   8   6       55.08       58.99      5.61 o 
   1   8   6      187.38      196.44      9.97 o 
  -7   9   6        3.58        1.25      5.86 o 
  -6   9   6        9.97       12.88      4.74 o 
  -5   9   6       69.91       64.30      8.97 o 
  -4   9   6      166.73      167.32     10.65 o 
  -3   9   6        2.77       -4.04      4.06 o 
  -2   9   6       15.48       13.75      4.67 o 
  -1   9   6       87.67       82.88      6.91 o 
   0  -9   7        1.66        4.41      5.83 o 
   1  -9   7        0.73        4.21      4.28 o 
   2  -9   7       15.53       17.32      7.73 o 
   3  -9   7        0.12        4.51      6.67 o 
   4  -9   7        7.57       14.77      6.88 o 
   5  -9   7       15.07       16.00      6.92 o 
   6  -9   7       12.64        9.85      6.88 o 
  -2  -8   7        3.16        1.23      4.91 o 
  -1  -8   7       80.46       75.62      7.63 o 
   0  -8   7       43.16       43.00      5.99 o 
   1  -8   7        7.21        5.31      3.93 o 
   2  -8   7      231.03      267.56     14.57 o 
   3  -8   7        1.61        4.85      5.65 o 
   4  -8   7      162.03      178.63     27.68 o 
   5  -8   7       59.26       58.64      9.97 o 
   6  -8   7       46.81       57.26      7.86 o 
   7  -8   7      154.98      154.39     11.77 o 
  -4  -7   7      113.52      107.37      8.35 o 
  -3  -7   7       24.76       16.54      5.15 o 
  -2  -7   7      454.50      437.18     17.93 o 
  -1  -7   7       19.00        6.93      4.46 o 
   0  -7   7      467.66      496.10     37.06 o 
   1  -7   7      238.96      274.96     13.51 o 
   2  -7   7      204.31      223.59      8.74 o 
   3  -7   7      615.89      613.98     26.44 o 
   4  -7   7       20.80       23.21      5.82 o 
   5  -7   7      364.44      366.33     21.52 o 
   6  -7   7       57.94       56.47      7.25 o 
   7  -7   7      173.81      178.09     15.58 o 
   8  -7   7      199.21      202.85      9.09 o 
  -5  -6   7       15.72       14.30      5.04 o 
  -4  -6   7       75.69       76.40      6.86 o 
  -3  -6   7      185.84      192.46     10.28 o 
  -2  -6   7      111.31      117.76      7.72 o 
  -1  -6   7      375.33      394.48     15.96 o 
   0  -6   7       53.52       65.20      5.35 o 
   1  -6   7      293.24      288.41     10.58 o 
   2  -6   7       57.28       61.79      5.91 o 
   3  -6   7      408.85      417.44     15.32 o 
   4  -6   7      187.90      187.57     11.36 o 
   5  -6   7      164.81      157.10      7.61 o 
   6  -6   7      128.20      133.72      5.92 o 
   7  -6   7        8.77        4.64      3.10 o 
   8  -6   7      203.01      180.77      8.27 o 
  -6  -5   7       36.13       35.15      5.45 o 
  -5  -5   7       26.87       22.56      8.22 o 
  -4  -5   7      101.84       95.45      6.89 o 
  -3  -5   7       31.59       27.17      4.35 o 
  -2  -5   7       38.25       42.16      4.56 o 
  -1  -5   7      140.92      135.80      7.63 o 
   0  -5   7       22.29       27.07      4.67 o 
   1  -5   7      230.87      226.84     10.69 o 
   2  -5   7       22.56       25.65      2.61 o 
   3  -5   7      278.30      274.56     12.51 o 
   4  -5   7      159.83      153.70      6.34 o 
   5  -5   7       80.05       79.35      4.11 o 
   6  -5   7      124.77      124.63      6.14 o 
   7  -5   7       34.89       29.98      3.75 o 
   8  -5   7       76.06       65.80      5.17 o 
   9  -5   7        6.99        5.83      5.23 o 
  -7  -4   7       13.67       11.28      4.23 o 
  -6  -4   7       30.20       34.17      6.94 o 
  -5  -4   7       50.19       43.35      4.92 o 
  -4  -4   7      205.19      215.78     12.90 o 
  -3  -4   7       85.91       93.29      5.78 o 
  -2  -4   7      181.66      197.33     13.10 o 
  -1  -4   7      214.30      241.32     17.24 o 
   0  -4   7        5.57        6.38      2.53 o 
   1  -4   7     1069.55     1145.64     49.43 o 
   2  -4   7       72.91       76.65      2.92 o 
   3  -4   7     1029.12     1059.47     22.17 o 
   4  -4   7      255.13      252.98      7.10 o 
   5  -4   7      266.50      246.20      7.88 o 
   6  -4   7      346.05      342.04     10.73 o 
   7  -4   7      135.40      123.65      6.21 o 
   8  -4   7      150.81      147.23      7.35 o 
   9  -4   7        1.74       -0.10      6.05 o 
  -7  -3   7       15.46       14.56      3.80 o 
  -6  -3   7      458.96      468.72     20.72 o 
  -5  -3   7      320.87      302.46     13.92 o 
  -4  -3   7      166.75      168.27      9.24 o 
  -3  -3   7     1332.30     1335.14     66.80 o 
  -2  -3   7        7.69        9.41      2.02 o 
  -1  -3   7     1536.96     1449.05     73.66 o 
   0  -3   7      563.07      562.03     19.94 o 
   1  -3   7     2631.18     2622.18     56.20 o 
   2  -3   7     1748.29     1697.37     37.26 o 
   3  -3   7      523.49      518.33     12.54 o 
   4  -3   7     1771.22     1734.03     40.32 o 
   5  -3   7      111.51      113.28      4.24 o 
   6  -3   7      819.28      795.23     22.36 o 
   7  -3   7      231.09      227.90      9.31 o 
   8  -3   7      193.15      196.99      8.67 o 
   9  -3   7      215.95      226.28     12.72 o 
  -8  -2   7        3.77       10.73      5.86 o 
  -7  -2   7      465.47      495.07     17.87 o 
  -6  -2   7        0.57        1.27      2.28 o 
  -5  -2   7      802.07      817.17     28.47 o 
  -4  -2   7      368.48      370.43     12.69 o 
  -3  -2   7      816.48      813.72     19.20 o 
  -2  -2   7     1355.80     1293.13     29.72 o 
  -1  -2   7      365.53      347.86      7.65 o 
   0  -2   7     1834.02     1847.86     41.48 o 
   1  -2   7      132.57      162.72      4.46 o 
   2  -2   7     1474.57     1416.12     32.02 o 
   3  -2   7      289.08      270.28      7.14 o 
   4  -2   7      373.30      371.32     10.01 o 
   5  -2   7      917.56      916.42     22.85 o 
   6  -2   7        2.99        4.86      2.54 o 
   7  -2   7      282.18      283.69     10.86 o 
   8  -2   7       82.00       75.59      5.28 o 
  -8  -1   7        0.56        2.75      5.15 o 
  -7  -1   7       68.25       67.13      7.51 o 
  -6  -1   7       12.02       15.28      1.46 o 
  -5  -1   7      466.22      451.94     14.76 o 
  -4  -1   7      100.69      111.02      5.47 o 
  -3  -1   7      126.13      128.30      3.81 o 
  -2  -1   7      821.30      816.56     18.39 o 
  -1  -1   7      215.62      234.09      5.47 o 
   0  -1   7      325.79      310.59      7.30 o 
   1  -1   7       14.51       16.43      1.35 o 
   2  -1   7      403.39      381.37      9.48 o 
   3  -1   7      819.22      834.35     19.41 o 
   4  -1   7      199.24      208.62      6.25 o 
   5  -1   7      692.22      703.97     17.82 o 
   6  -1   7        0.55        0.37      2.17 o 
   7  -1   7      112.50      115.19      6.61 o 
   8  -1   7        6.03        7.15      3.53 o 
  -8   0   7       18.96       18.28      3.59 o 
  -7   0   7      427.04      405.03     14.30 o 
  -6   0   7       39.37       44.51      2.55 o 
  -5   0   7     1095.75     1048.99     26.50 o 
  -4   0   7      515.67      505.07     11.85 o 
  -3   0   7      136.71      127.82      3.70 o 
  -2   0   7     1757.40     1748.05     38.80 o 
  -1   0   7        4.04        6.31      0.98 o 
   0   0   7      898.22      843.64     18.27 o 
   1   0   7      204.53      204.02      5.70 o 
   2   0   7      483.08      457.64     11.62 o 
   3   0   7     1835.91     1846.80     43.75 o 
   4   0   7      322.78      313.80      9.65 o 
   5   0   7      582.77      578.04     14.91 o 
   6   0   7       43.30       40.73      3.34 o 
   7   0   7      232.42      227.98     10.68 o 
   8   0   7       11.01        6.08      5.49 o 
  -9   1   7      277.78      288.78     13.91 o 
  -8   1   7       59.16       65.34      5.89 o 
  -7   1   7      790.75      748.79     23.71 o 
  -6   1   7      393.20      387.05     11.75 o 
  -5   1   7      254.65      242.01      7.18 o 
  -4   1   7     2313.18     2256.82     56.07 o 
  -3   1   7      119.51      117.14      4.93 o 
  -2   1   7     1630.17     1596.94     36.77 o 
  -1   1   7     1245.48     1275.71     33.40 o 
   0   1   7      504.17      486.17     14.59 o 
   1   1   7     2397.38     2419.28     62.66 o 
   2   1   7      310.66      346.34     10.38 o 
   3   1   7     2978.57     3002.64     78.22 o 
   4   1   7        1.65        5.85      2.03 o 
   5   1   7      817.68      826.65     31.02 o 
   6   1   7      253.37      247.22      9.89 o 
   7   1   7       94.51      104.78      6.20 o 
  -9   2   7       84.83       85.54      6.99 o 
  -8   2   7      528.80      544.58     23.20 o 
  -7   2   7       23.56       20.46      3.21 o 
  -6   2   7      670.87      680.12     28.55 o 
  -5   2   7      899.58      877.67     27.71 o 
  -4   2   7     1903.06     1810.43     48.25 o 
  -3   2   7     2468.58     2395.49     61.94 o 
  -2   2   7      111.09       90.68      4.33 o 
  -1   2   7     2835.53     2811.36     64.29 o 
   0   2   7      253.51      278.58      8.21 o 
   1   2   7     2471.14     2610.76     67.65 o 
   2   2   7       17.16       19.69      3.07 o 
   3   2   7      350.88      383.60     10.67 o 
   4   2   7      732.49      737.80     22.28 o 
   5   2   7       10.31       12.06      3.21 o 
   6   2   7      437.48      452.02     16.96 o 
   7   2   7       55.23       49.98     10.09 o 
  -9   3   7       36.40       38.72      5.16 o 
  -8   3   7       32.55       41.78      4.98 o 
  -7   3   7      144.57      151.21      9.54 o 
  -6   3   7       36.76       33.22      2.12 o 
  -5   3   7      643.33      646.85     21.70 o 
  -4   3   7      122.15      128.94      5.95 o 
  -3   3   7      876.01      855.27     27.21 o 
  -2   3   7       90.19       90.98      4.66 o 
  -1   3   7      257.91      247.40      9.13 o 
   0   3   7      189.35      188.62      6.54 o 
   1   3   7      170.49      170.10      6.70 o 
   2   3   7       47.10       46.27      3.37 o 
   3   3   7        1.80        3.28      2.60 o 
   4   3   7       84.83       98.14      5.37 o 
   5   3   7       39.30       46.99      4.61 o 
   6   3   7       64.61       65.52      6.80 o 
  -9   4   7        0.24        1.51      4.27 o 
  -8   4   7        4.68        4.85      4.59 o 
  -7   4   7      141.23      137.57      6.39 o 
  -6   4   7      447.80      444.05     13.31 o 
  -5   4   7      167.52      172.48      8.69 o 
  -4   4   7      344.29      370.21     17.21 o 
  -3   4   7      581.04      605.47     19.94 o 
  -2   4   7        4.02        2.28      2.13 o 
  -1   4   7      522.80      564.80     18.69 o 
   0   4   7       15.65       17.47      2.76 o 
   1   4   7       54.30       56.40      5.08 o 
   2   4   7       82.94       81.58      5.95 o 
   3   4   7       54.36       49.05      4.05 o 
   4   4   7      337.36      348.17     12.32 o 
   5   4   7        6.17        5.88      4.98 o 
   6   4   7      136.82      128.35      9.58 o 
  -9   5   7       54.86       51.28      6.83 o 
  -8   5   7       58.22       60.96      4.44 o 
  -7   5   7      409.84      402.52     17.75 o 
  -6   5   7      450.54      426.35     15.81 o 
  -5   5   7      389.12      395.00     12.17 o 
  -4   5   7       30.90       21.09      6.07 o 
  -3   5   7      530.98      560.88     18.94 o 
  -2   5   7      514.61      559.20     18.88 o 
  -1   5   7      365.16      370.67     13.38 o 
   0   5   7      217.25      210.91      9.51 o 
   1   5   7       15.41       14.05      3.15 o 
   2   5   7      436.33      407.44     13.51 o 
   3   5   7       55.54       64.03      4.82 o 
   4   5   7      497.58      503.24     16.78 o 
   5   5   7      104.19      101.74      7.28 o 
  -9   6   7      307.52      288.93     15.90 o 
  -8   6   7        0.73       -3.08      3.08 o 
  -7   6   7      188.60      187.26      8.96 o 
  -6   6   7        6.61        6.77      6.44 o 
  -5   6   7      192.92      185.11      7.21 o 
  -4   6   7      240.84      252.14     10.35 o 
  -3   6   7       54.11       54.79      4.50 o 
  -2   6   7      892.91      889.18     28.99 o 
  -1   6   7       75.57       78.30      5.21 o 
   0   6   7      508.23      499.46     18.07 o 
   1   6   7      353.81      342.66     13.52 o 
   2   6   7      206.78      211.51     13.35 o 
   3   6   7      303.88      326.36     14.53 o 
   4   6   7       65.32       68.47      6.38 o 
  -8   7   7        0.85        5.08      5.28 o 
  -7   7   7       29.31       24.34      4.40 o 
  -6   7   7       41.41       38.57      4.72 o 
  -5   7   7       34.44       38.70      4.57 o 
  -4   7   7      316.02      317.53     12.66 o 
  -3   7   7       12.05       16.02      4.57 o 
  -2   7   7      160.65      162.08      8.02 o 
  -1   7   7      333.47      333.79     15.49 o 
   0   7   7       24.85       21.41      5.57 o 
   1   7   7      218.05      237.08     10.81 o 
   2   7   7        0.38       -1.18      3.62 o 
  -8   8   7        2.57       -0.14      5.54 o 
  -7   8   7        0.52       -2.16      4.30 o 
  -6   8   7       11.66       14.97      4.44 o 
  -5   8   7        0.35        4.72      3.94 o 
  -4   8   7      233.60      230.55     10.57 o 
  -3   8   7        4.98        2.73      5.49 o 
  -2   8   7      122.75      119.66     12.04 o 
  -1   8   7      107.56      101.53      7.05 o 
   0   8   7       34.22       31.61      4.98 o 
   1   8   7       80.79       87.65      6.96 o 
  -6   9   7      231.19      249.54     25.33 o 
  -5   9   7        3.71       11.21      5.55 o 
  -4   9   7      240.50      250.43     13.95 o 
  -3   9   7       88.29      102.85      8.68 o 
  -2   9   7       68.74       64.78      6.41 o 
   1  -9   8       13.99       13.36      5.11 o 
   2  -9   8      144.45      163.32     22.75 o 
   3  -9   8        0.05        2.36      6.35 o 
   4  -9   8      187.18      192.26     13.97 o 
   5  -9   8       20.50       13.75      6.96 o 
  -2  -8   8      310.71      345.26     15.83 o 
  -1  -8   8        0.40        0.87      4.72 o 
   0  -8   8      326.31      322.39     15.83 o 
   1  -8   8       24.05       26.65      4.44 o 
   2  -8   8      124.90      135.56      8.61 o 
   3  -8   8      276.34      279.26     28.91 o 
   4  -8   8       40.75       38.15      6.94 o 
   5  -8   8      368.84      338.41     46.06 o 
   6  -8   8        1.21       -4.65     10.31 o 
  -3  -7   8        2.03       -0.20      5.54 o 
  -2  -7   8        3.09        1.48      4.55 o 
  -1  -7   8       85.77       93.47      9.03 o 
   0  -7   8       28.85       26.52      4.75 o 
   1  -7   8       36.77       35.39      4.19 o 
   2  -7   8       10.00        9.05      3.15 o 
   3  -7   8      121.49      116.22      8.69 o 
   4  -7   8        1.85       -4.26      4.79 o 
   5  -7   8      127.66      109.35      9.35 o 
   6  -7   8        2.22       -0.49      5.22 o 
   7  -7   8        2.31        3.27      5.54 o 
  -5  -6   8        2.38        3.81      8.74 o 
  -4  -6   8      127.37      125.70      8.39 o 
  -3  -6   8       13.39       16.86      4.58 o 
  -2  -6   8      191.34      192.63     10.02 o 
  -1  -6   8        1.63       -0.39      3.75 o 
   0  -6   8      130.79      136.65      7.80 o 
   1  -6   8      128.30      147.53      6.52 o 
   2  -6   8      221.47      242.35      8.68 o 
   3  -6   8      468.63      486.36     17.17 o 
   4  -6   8       59.02       54.49      6.22 o 
   5  -6   8      276.38      303.72     15.95 o 
   6  -6   8       53.02       46.34      4.85 o 
   7  -6   8      178.99      180.27      9.95 o 
   8  -6   8        8.43        7.70      3.72 o 
  -6  -5   8      140.32      148.82     17.26 o 
  -5  -5   8       75.89       71.35      6.41 o 
  -4  -5   8      182.43      189.31     12.29 o 
  -3  -5   8      161.09      159.34      8.64 o 
  -2  -5   8      523.55      558.44     29.13 o 
  -1  -5   8      317.90      353.98     25.20 o 
   0  -5   8      124.67      111.20     14.14 o 
   1  -5   8     1032.73     1097.41     34.84 o 
   2  -5   8       94.24      101.11      5.70 o 
   3  -5   8     1154.76     1119.62     32.28 o 
   4  -5   8        9.56        3.36      2.62 o 
   5  -5   8      131.42      127.69      6.48 o 
   6  -5   8      538.84      514.72     18.73 o 
   7  -5   8       36.92       39.66      4.21 o 
   8  -5   8      130.44      127.76      7.10 o 
  -6  -4   8      317.76      332.32     13.95 o 
  -5  -4   8      199.52      221.94     10.39 o 
  -4  -4   8      404.70      443.82     16.89 o 
  -3  -4   8      821.75      859.26     43.91 o 
  -2  -4   8       36.83       31.38      3.81 o 
  -1  -4   8     1255.49     1247.18     73.11 o 
   0  -4   8      165.67      180.41      9.48 o 
   1  -4   8     1163.12     1224.79     58.42 o 
   2  -4   8      325.96      305.55     10.93 o 
   3  -4   8      283.69      273.54     10.94 o 
   4  -4   8     1409.75     1355.40     33.26 o 
   5  -4   8        0.31       -1.25      2.12 o 
   6  -4   8      898.35      892.30     30.34 o 
   7  -4   8      183.83      171.03      7.79 o 
   8  -4   8      148.67      140.96      7.24 o 
  -7  -3   8       26.71       33.63      3.97 o 
  -6  -3   8        2.87        5.61      3.65 o 
  -5  -3   8      473.92      521.83     18.96 o 
  -4  -3   8       28.35       30.06      3.66 o 
  -3  -3   8      490.13      488.73     27.17 o 
  -2  -3   8      363.04      378.65     15.17 o 
  -1  -3   8      468.75      489.63     23.03 o 
   0  -3   8      374.06      374.56     10.64 o 
   1  -3   8       22.37       22.79      2.14 o 
   2  -3   8      133.32      128.25      3.99 o 
   3  -3   8      242.91      235.46      6.61 o 
   4  -3   8      786.45      766.52     18.65 o 
   5  -3   8      181.59      170.14      5.81 o 
   6  -3   8       96.65      100.19      4.82 o 
   7  -3   8      269.46      260.97     10.45 o 
   8  -3   8        1.25       -0.26      3.23 o 
  -8  -2   8       10.06       14.12      8.74 o 
  -7  -2   8       62.13       72.93      5.17 o 
  -6  -2   8      124.03      106.53      5.78 o 
  -5  -2   8      194.42      212.66      8.90 o 
  -4  -2   8       81.94       83.24      4.69 o 
  -3  -2   8      254.16      263.79     10.89 o 
  -2  -2   8      475.15      444.63     18.85 o 
  -1  -2   8      366.70      352.08      9.50 o 
   0  -2   8      340.31      309.66     10.55 o 
   1  -2   8        1.86       -0.39      1.14 o 
   2  -2   8      825.99      799.38     20.66 o 
   3  -2   8        2.89        3.22      1.46 o 
   4  -2   8     1298.76     1274.05     31.21 o 
   5  -2   8       13.87       21.38      2.31 o 
   6  -2   8      322.36      310.76     11.74 o 
   7  -2   8       60.98       67.44      5.04 o 
   8  -2   8       13.71       14.27      3.70 o 
  -8  -1   8       37.86       25.77      8.07 o 
  -7  -1   8      415.32      454.53     30.26 o 
  -6  -1   8       95.79       89.01      5.49 o 
  -5  -1   8      707.36      686.64     29.31 o 
  -4  -1   8      204.13      214.69      7.48 o 
  -3  -1   8     1032.66     1023.75     22.92 o 
  -2  -1   8     1651.99     1557.77     34.29 o 
  -1  -1   8      151.23      141.33      4.93 o 
   0  -1   8     1226.51     1174.97     26.92 o 
   1  -1   8      213.27      213.59      5.76 o 
   2  -1   8     1460.11     1396.09     31.97 o 
   3  -1   8      215.28      191.00      5.62 o 
   4  -1   8      927.45      914.76     24.98 o 
   5  -1   8      473.54      445.71     12.07 o 
   6  -1   8       45.44       39.26      3.43 o 
   7  -1   8      328.44      308.66     11.69 o 
   8  -1   8       33.92       31.32      4.28 o 
  -8   0   8       58.31       77.10      9.86 o 
  -7   0   8      313.28      339.92     16.00 o 
  -6   0   8      246.55      256.20     11.16 o 
  -5   0   8       14.58       19.05      2.23 o 
  -4   0   8     2715.36     2613.83     62.24 o 
  -3   0   8       64.23       55.95      2.53 o 
  -2   0   8     2767.49     2671.68     65.96 o 
  -1   0   8     1190.78     1138.96     32.48 o 
   0   0   8     2104.76     2113.68     49.67 o 
   1   0   8     1071.86     1101.01     26.46 o 
   2   0   8      681.12      707.30     17.48 o 
   3   0   8      389.25      410.64     12.03 o 
   4   0   8       65.36       71.76      3.77 o 
   5   0   8      414.31      420.90     11.40 o 
   6   0   8      210.29      206.66      7.67 o 
   7   0   8      193.76      193.73      9.86 o 
  -9   1   8       76.06       79.71      6.94 o 
  -8   1   8      238.84      245.03     10.00 o 
  -7   1   8        4.39        0.12      2.19 o 
  -6   1   8      301.38      288.32     10.12 o 
  -5   1   8       60.31       57.09      4.06 o 
  -4   1   8      994.75      969.03     26.81 o 
  -3   1   8       13.61       12.93      2.10 o 
  -2   1   8      322.09      322.37     13.26 o 
  -1   1   8      605.49      607.59     19.70 o 
   0   1   8       18.23       16.66      2.49 o 
   1   1   8      540.13      562.81     17.72 o 
   2   1   8       38.01       41.42      2.74 o 
   3   1   8       18.23       27.16      4.24 o 
   4   1   8      253.86      242.56     10.50 o 
   5   1   8       58.05       53.38      3.36 o 
   6   1   8      413.62      408.20     14.63 o 
   7   1   8        5.71        8.22      4.84 o 
  -9   2   8        4.71        2.97      4.56 o 
  -8   2   8       49.72       49.73      7.17 o 
  -7   2   8      162.32      152.63      8.44 o 
  -6   2   8      383.50      380.75     12.98 o 
  -5   2   8       35.10       31.26      2.07 o 
  -4   2   8      230.36      231.44      8.50 o 
  -3   2   8      108.15      107.65      7.94 o 
  -2   2   8      750.61      788.61     25.20 o 
  -1   2   8      148.43      158.24      6.64 o 
   0   2   8        8.51        3.91      1.70 o 
   1   2   8      132.39      124.18      4.92 o 
   2   2   8        3.09        1.70      1.93 o 
   3   2   8       12.18       13.37      2.39 o 
   4   2   8       72.57       77.45      4.30 o 
   5   2   8      148.91      146.05      7.84 o 
   6   2   8      116.17      112.19      7.32 o 
   7   2   8        9.28        5.83      9.19 o 
  -9   3   8      132.66      140.24     24.88 o 
  -8   3   8      115.39      118.64      8.04 o 
  -7   3   8        2.09       -2.24      3.11 o 
  -6   3   8      602.05      627.02     17.84 o 
  -5   3   8      272.49      273.15     10.56 o 
  -4   3   8      353.73      375.74     20.69 o 
  -3   3   8       38.67       37.00      5.86 o 
  -2   3   8       42.32       42.28      3.48 o 
  -1   3   8     1207.52     1208.56     37.72 o 
   0   3   8       23.51       25.54      2.93 o 
   1   3   8      323.27      325.68     11.90 o 
   2   3   8      614.40      589.47     24.00 o 
   3   3   8      244.05      230.85      8.77 o 
   4   3   8      574.67      565.83     17.84 o 
   5   3   8      152.16      171.27      7.90 o 
   6   3   8      240.59      241.03     21.26 o 
  -9   4   8       53.53       55.02      6.47 o 
  -8   4   8      517.81      552.06     28.35 o 
  -7   4   8      212.52      212.96     10.40 o 
  -6   4   8       77.92       90.12      4.57 o 
  -5   4   8      782.55      827.24     27.20 o 
  -4   4   8       96.62      101.59      5.60 o 
  -3   4   8      845.39      890.05     28.76 o 
  -2   4   8      523.31      566.81     18.98 o 
  -1   4   8     1692.58     1725.59     53.47 o 
   0   4   8      817.40      897.02     28.87 o 
   1   4   8       26.93       36.98      4.39 o 
   2   4   8     1214.09     1194.33     39.39 o 
   3   4   8       10.34        5.53      3.40 o 
   4   4   8      482.69      482.98     18.41 o 
   5   4   8       48.68       36.96      5.29 o 
  -9   5   8       96.87      101.11     14.90 o 
  -8   5   8       20.53       20.03      7.15 o 
  -7   5   8       20.09       27.86      3.94 o 
  -6   5   8      238.44      233.18      9.73 o 
  -5   5   8       22.09       21.40      3.56 o 
  -4   5   8      634.11      662.52     22.32 o 
  -3   5   8      232.91      228.02     10.43 o 
  -2   5   8      595.17      606.84     20.50 o 
  -1   5   8        1.07        1.40      2.63 o 
   0   5   8     1052.54     1056.72     41.00 o 
   1   5   8      138.44      142.53      7.48 o 
   2   5   8      265.72      255.36     11.16 o 
   3   5   8      153.09      145.27      8.15 o 
   4   5   8        2.60        3.48      6.26 o 
  -9   6   8       46.47       51.51     13.67 o 
  -8   6   8       13.12       18.16      4.00 o 
  -7   6   8      244.28      228.91     10.29 o 
  -6   6   8       24.31       27.10      4.12 o 
  -5   6   8       26.43       28.41      3.99 o 
  -4   6   8      369.05      363.04     13.75 o 
  -3   6   8      398.68      404.79     14.97 o 
  -2   6   8       57.48       56.75      4.77 o 
  -1   6   8       10.89       15.33      4.04 o 
   0   6   8      289.70      269.85     11.26 o 
   1   6   8       86.53       93.70      6.32 o 
   2   6   8       41.96       39.69      4.90 o 
   3   6   8       34.25       33.54      5.12 o 
  -8   7   8       13.22       19.32      6.35 o 
  -7   7   8       55.57       39.50      5.18 o 
  -6   7   8      230.11      229.85     10.57 o 
  -5   7   8       73.34       74.51      5.84 o 
  -4   7   8      185.10      194.82     11.21 o 
  -3   7   8        7.67        6.54      3.92 o 
  -2   7   8      286.24      274.12     13.85 o 
  -1   7   8       31.71       28.25      5.00 o 
   0   7   8      168.82      178.22     10.61 o 
   1   7   8      166.25      148.01     10.70 o 
   2   7   8       10.99       12.27      9.71 o 
  -7   8   8       48.01       44.82     10.42 o 
  -6   8   8      576.58      551.47     21.26 o 
  -5   8   8       47.86       43.24      5.41 o 
  -4   8   8      103.37      103.85     25.10 o 
  -3   8   8      162.23      169.75     11.09 o 
  -2   8   8      193.60      188.81     11.45 o 
  -1   8   8      273.84      274.89     12.38 o 
   0   8   8       23.77       19.51      4.97 o 
  -4   9   8        2.30        7.62      7.40 o 
  -1  -8   9       21.18       24.53      5.52 o 
   0  -8   9        7.86       16.31      4.98 o 
   1  -8   9        6.26        8.55      5.40 o 
   2  -8   9       32.25       30.70      7.13 o 
   3  -8   9       14.49       21.17      9.86 o 
   4  -8   9      127.70      112.06     13.22 o 
   5  -8   9        4.64        3.86      8.18 o 
  -3  -7   9       35.48       35.08      7.53 o 
  -2  -7   9      246.73      262.32     29.56 o 
  -1  -7   9       50.81       39.88      5.60 o 
   0  -7   9      241.69      264.67     19.45 o 
   1  -7   9       15.64       15.72      3.59 o 
   2  -7   9      417.54      480.87     15.87 o 
   3  -7   9       20.85       22.90      5.77 o 
   4  -7   9      214.57      215.97     13.20 o 
   5  -7   9       92.63       91.62      8.77 o 
   6  -7   9        7.47        4.83      5.68 o 
   7  -7   9      176.70      188.27     12.63 o 
  -4  -6   9      509.52      557.46     21.50 o 
  -3  -6   9        1.45        3.95      4.19 o 
  -2  -6   9      497.75      508.34     29.05 o 
  -1  -6   9      279.65      288.14     24.22 o 
   0  -6   9      113.79      136.48      7.77 o 
   1  -6   9      916.26      988.33     29.25 o 
   2  -6   9       40.32       42.50      3.70 o 
   3  -6   9      382.06      397.12     19.46 o 
   4  -6   9      174.17      180.53     11.15 o 
   5  -6   9      750.99      763.56     61.19 o 
   6  -6   9      215.60      211.35     17.03 o 
   7  -6   9      107.43      104.83      9.00 o 
  -5  -5   9       74.06       78.07      6.49 o 
  -4  -5   9      193.73      202.69     10.22 o 
  -3  -5   9       80.75       91.90      6.98 o 
  -2  -5   9       43.63       43.30      5.43 o 
  -1  -5   9      546.31      593.01     30.70 o 
   0  -5   9        2.04        3.25      2.89 o 
   1  -5   9      162.51      186.71      8.11 o 
   2  -5   9      177.40      183.27      8.17 o 
   3  -5   9       16.54       19.17      3.59 o 
   4  -5   9      321.93      335.61     16.65 o 
   5  -5   9       22.15       22.32      4.31 o 
   6  -5   9      396.37      358.20     15.81 o 
   7  -5   9        1.01       -4.12      4.12 o 
  -6  -4   9      118.90      140.10      9.28 o 
  -5  -4   9        2.73        1.07      3.48 o 
  -4  -4   9       70.81       68.97      5.46 o 
  -3  -4   9       54.40       53.98      4.87 o 
  -2  -4   9       53.47       45.88      4.55 o 
  -1  -4   9      986.89      974.27     49.37 o 
   0  -4   9       59.39       60.41      7.08 o 
   1  -4   9      125.65      129.48      6.01 o 
   2  -4   9      570.77      553.55     29.08 o 
   3  -4   9      313.12      320.37      8.87 o 
   4  -4   9      129.17      123.06      5.79 o 
   5  -4   9      202.36      197.43      8.74 o 
   6  -4   9      122.31      118.19      5.51 o 
   7  -4   9       24.19       30.65      4.07 o 
   8  -4   9        4.95        9.13      3.75 o 
  -7  -3   9       32.17       39.67      4.63 o 
  -6  -3   9       91.27       94.16      6.68 o 
  -5  -3   9       21.67       33.55      6.05 o 
  -4  -3   9       75.07       69.00      5.05 o 
  -3  -3   9      328.27      348.42     14.04 o 
  -2  -3   9       25.52       24.92      3.30 o 
  -1  -3   9      642.83      660.06     28.18 o 
   0  -3   9      167.33      177.49      7.26 o 
   1  -3   9      263.31      239.96      7.47 o 
   2  -3   9      168.41      157.82      5.70 o 
   3  -3   9       22.16       22.18      2.36 o 
   4  -3   9      460.29      447.26     13.79 o 
   5  -3   9      165.01      155.68      6.31 o 
   6  -3   9      170.77      163.90      6.66 o 
   7  -3   9       73.20       65.13      5.02 o 
   8  -3   9       96.62       88.91      6.51 o 
  -7  -2   9      237.68      269.01     15.58 o 
  -6  -2   9       23.66       25.26      4.03 o 
  -5  -2   9      311.20      338.92     15.28 o 
  -4  -2   9      344.84      333.40     14.97 o 
  -3  -2   9     2357.69     2267.47    141.22 o 
  -2  -2   9      336.25      335.87     19.98 o 
  -1  -2   9      974.42      932.38     24.43 o 
   0  -2   9     2781.93     2676.43     67.67 o 
   1  -2   9      459.52      452.57     12.57 o 
   2  -2   9     1188.76     1156.32     30.08 o 
   3  -2   9        1.65        0.59      1.54 o 
   4  -2   9      432.64      426.74     12.67 o 
   5  -2   9       58.24       62.72      3.52 o 
   6  -2   9       57.95       56.24      3.79 o 
   7  -2   9      512.98      517.57     17.81 o 
   8  -2   9        0.07        1.34      4.95 o 
  -8  -1   9       28.75       32.50      8.97 o 
  -7  -1   9      315.32      342.92     18.27 o 
  -6  -1   9      270.08      280.19     12.71 o 
  -5  -1   9       84.95       95.21      5.84 o 
  -4  -1   9      427.63      437.75     14.16 o 
  -3  -1   9      117.35      125.69      5.39 o 
  -2  -1   9      415.10      402.18     14.94 o 
  -1  -1   9        0.97       -1.59      1.59 o 
   0  -1   9      129.61      125.77      5.23 o 
   1  -1   9     1514.52     1439.10     37.13 o 
   2  -1   9      231.97      231.74      7.28 o 
   3  -1   9      271.31      272.49      8.22 o 
   4  -1   9      209.27      194.49      6.86 o 
   5  -1   9      568.08      549.85     16.76 o 
   6  -1   9       32.77       32.45      3.46 o 
   7  -1   9      297.19      317.37     12.26 o 
  -8   0   9       13.21       18.83      7.17 o 
  -7   0   9        5.58        7.56      5.94 o 
  -6   0   9      405.77      416.96     14.46 o 
  -5   0   9      209.65      200.71      7.79 o 
  -4   0   9       12.05       13.60      1.94 o 
  -3   0   9       56.62       48.92      5.21 o 
  -2   0   9      569.64      568.77     20.68 o 
  -1   0   9      216.71      212.62      8.14 o 
   0   0   9      178.51      181.93      8.57 o 
   1   0   9      240.13      265.77      9.86 o 
   2   0   9       57.74       50.16      2.63 o 
   3   0   9       71.88       96.25      5.02 o 
   4   0   9       53.74       63.48      3.93 o 
   5   0   9      160.63      157.92      5.65 o 
   6   0   9        4.02        9.37      2.86 o 
   7   0   9      102.16       97.94      7.40 o 
  -8   1   9        8.18        5.92      4.52 o 
  -7   1   9      120.31      124.98      6.58 o 
  -6   1   9       78.03       78.00      5.46 o 
  -5   1   9      135.40      133.32      5.02 o 
  -4   1   9       11.47       10.86      2.36 o 
  -3   1   9       73.45       69.10      4.24 o 
  -2   1   9        9.47        8.27      2.37 o 
  -1   1   9     1130.04     1081.59     33.96 o 
   0   1   9      719.43      650.55     24.91 o 
   1   1   9      584.46      573.42     19.09 o 
   2   1   9      108.06       93.56      4.34 o 
   3   1   9     1095.88      974.12     30.41 o 
   4   1   9       21.95       33.72      6.21 o 
   5   1   9      363.23      341.90     11.03 o 
   6   1   9       13.19        7.78      3.79 o 
   7   1   9       25.62       32.09     12.33 o 
  -9   2   9      139.25      150.68      9.80 o 
  -8   2   9      303.79      307.90     14.53 o 
  -7   2   9      157.96      160.71      7.77 o 
  -6   2   9      502.23      511.59     17.88 o 
  -5   2   9       76.68       75.28      4.82 o 
  -4   2   9     1066.34     1056.03     33.57 o 
  -3   2   9       89.37       93.37     11.97 o 
  -2   2   9      421.09      427.69     14.80 o 
  -1   2   9     1986.29     2028.67     62.20 o 
   0   2   9      406.34      361.19     12.89 o 
   1   2   9     1257.53     1373.63     42.95 o 
   2   2   9      325.94      294.83     32.27 o 
   3   2   9      628.64      618.04     20.25 o 
   4   2   9      442.13      439.96     15.43 o 
   5   2   9      134.00      154.13      9.53 o 
   6   2   9      228.77      234.34     13.08 o 
  -9   3   9        0.00       -0.66      4.09 o 
  -8   3   9      204.05      214.57     19.16 o 
  -7   3   9      166.60      162.29      9.63 o 
  -6   3   9       89.67      100.49      4.77 o 
  -5   3   9      768.59      750.70     25.85 o 
  -4   3   9      307.70      302.17     11.55 o 
  -3   3   9     2780.86     2722.53     83.07 o 
  -2   3   9       16.75       17.58      2.98 o 
  -1   3   9      970.86      989.13     31.51 o 
   0   3   9     1146.31     1180.58     37.36 o 
   1   3   9      749.01      705.20     28.21 o 
   2   3   9      998.60     1036.03     40.36 o 
   3   3   9        9.35       19.18      4.39 o 
   4   3   9      386.29      350.23     16.58 o 
   5   3   9      236.61      269.16     17.59 o 
  -9   4   9       48.09       45.47      6.38 o 
  -8   4   9       50.75       58.69      6.55 o 
  -7   4   9      345.46      320.06     13.89 o 
  -6   4   9       71.24       77.14      8.77 o 
  -5   4   9      220.41      221.83      9.76 o 
  -4   4   9      107.38      100.94      5.94 o 
  -3   4   9      452.19      435.95     15.54 o 
  -2   4   9        8.81        4.61      2.88 o 
  -1   4   9        4.78        4.87      2.69 o 
   0   4   9      257.50      266.24     10.58 o 
   1   4   9        1.44       -3.39      3.39 o 
   2   4   9      277.81      283.75     13.61 o 
   3   4   9       49.12       42.12      6.72 o 
   4   4   9       29.62       31.23      8.63 o 
   5   4   9       52.66       68.24      8.52 o 
  -8   5   9       76.50       81.52      5.37 o 
  -7   5   9       76.67       64.64      5.09 o 
  -6   5   9       86.39       70.60      5.19 o 
  -5   5   9      736.54      758.31     25.52 o 
  -4   5   9       21.37       28.23      4.05 o 
  -3   5   9      114.40      122.34      6.62 o 
  -2   5   9      297.90      306.79     22.19 o 
  -1   5   9      140.01      137.52     11.33 o 
   0   5   9      276.23      297.20     14.15 o 
   1   5   9        4.02        3.11      3.86 o 
   2   5   9      280.65      297.10     14.64 o 
   3   5   9      101.91      109.27      7.95 o 
   4   5   9       79.62       72.95     11.12 o 
  -8   6   9      115.16       92.72     11.54 o 
  -7   6   9      293.96      282.15     11.95 o 
  -6   6   9       44.39       44.00      4.74 o 
  -5   6   9      390.57      391.13     15.01 o 
  -4   6   9       75.57       91.09      6.20 o 
  -3   6   9        1.24        3.26      3.42 o 
  -2   6   9      418.11      444.72     16.42 o 
  -1   6   9       13.09       11.01      4.40 o 
   0   6   9      419.69      416.05     30.15 o 
   1   6   9      103.09      116.28      8.33 o 
   2   6   9      223.57      219.29     14.18 o 
  -7   7   9      120.54      118.56     11.65 o 
  -6   7   9      322.39      283.36     14.72 o 
  -5   7   9       13.98       14.31      8.85 o 
  -4   7   9      555.93      537.60     19.60 o 
  -3   7   9      111.17      119.80      7.43 o 
  -2   7   9      248.07      245.92     13.31 o 
  -1   7   9      268.05      275.57     22.19 o 
   0   7   9       70.68       58.56      6.59 o 
   1   7   9      332.95      347.32     23.12 o 
  -6   8   9       27.33       33.15      7.13 o 
  -5   8   9      116.49      126.27      8.27 o 
  -4   8   9       29.54       39.00      8.97 o 
  -3   8   9      126.84      122.72      9.58 o 
  -2   8   9        2.54       -4.77      4.89 o 
  -1   8   9      107.40      102.16      8.88 o 
   0  -8  10      165.37      189.40     10.26 o 
   1  -8  10       28.51       25.90      4.91 o 
   2  -8  10      310.80      316.25     17.96 o 
   3  -8  10       32.10       35.59      7.11 o 
   4  -8  10       74.81       83.58      9.09 o 
  -2  -7  10      142.79      168.33     12.31 o 
  -1  -7  10       86.26      100.25      9.92 o 
   0  -7  10      269.81      300.53     13.25 o 
   1  -7  10      175.52      207.31     10.24 o 
   2  -7  10        7.94        7.10      3.42 o 
   3  -7  10      380.41      391.61     19.94 o 
   4  -7  10       26.86       28.49      6.19 o 
   5  -7  10      100.01      103.31     16.14 o 
   6  -7  10      131.11      124.09     10.45 o 
  -3  -6  10        6.86       14.37      7.67 o 
  -2  -6  10        3.22        3.50      4.02 o 
  -1  -6  10      279.46      281.84     12.42 o 
   0  -6  10      121.82      122.75      7.45 o 
   1  -6  10      169.89      185.59     10.55 o 
   2  -6  10        4.69       -0.08      3.29 o 
   3  -6  10      133.58      144.26      8.06 o 
   4  -6  10        0.47        0.21      5.60 o 
   5  -6  10       76.88       76.75      7.66 o 
   6  -6  10       61.72       56.37      7.22 o 
  -5  -5  10        0.70       -1.13      4.44 o 
  -4  -5  10       30.00       37.90      5.75 o 
  -3  -5  10        7.60       15.15      4.64 o 
  -2  -5  10      195.41      204.30     18.67 o 
  -1  -5  10       40.82       56.65      5.18 o 
   0  -5  10       56.23       68.13      5.28 o 
   1  -5  10      443.10      465.64     16.07 o 
   2  -5  10       17.25       24.02      5.22 o 
   3  -5  10       24.34       25.09      5.13 o 
   4  -5  10      178.68      190.17     11.29 o 
   5  -5  10      267.69      275.96     14.81 o 
   6  -5  10        8.35        5.72      4.04 o 
   7  -5  10        2.87        3.63      3.97 o 
  -5  -4  10       61.81       66.38      7.28 o 
  -4  -4  10       19.51       22.58      6.50 o 
  -3  -4  10      659.00      686.31     29.03 o 
  -2  -4  10      394.51      388.69     17.79 o 
  -1  -4  10      637.80      636.91     22.28 o 
   0  -4  10       37.66       41.05      4.46 o 
   1  -4  10      942.70      965.74     48.50 o 
   2  -4  10       81.51       80.06      5.37 o 
   3  -4  10      348.80      375.61     29.14 o 
   4  -4  10       35.44       41.27      3.47 o 
   5  -4  10        0.75       -2.88      2.88 o 
   6  -4  10      109.18      106.36     12.71 o 
   7  -4  10       14.21        8.19      4.83 o 
  -6  -3  10       80.66       98.55      6.92 o 
  -5  -3  10      336.49      356.38     16.46 o 
  -4  -3  10        0.06       -3.70      3.70 o 
  -3  -3  10      274.56      314.20     14.68 o 
  -2  -3  10       30.06       30.37      4.08 o 
  -1  -3  10      439.29      436.16     17.42 o 
   0  -3  10       99.85      105.58      8.29 o 
   1  -3  10       40.04       39.41      3.63 o 
   2  -3  10     2132.15     2067.04     63.37 o 
   3  -3  10        0.00       -0.41      2.34 o 
   4  -3  10      194.30      187.66      7.17 o 
   5  -3  10      594.87      578.43     20.03 o 
   6  -3  10      231.44      227.37     15.56 o 
   7  -3  10      214.33      214.26     12.10 o 
  -7  -2  10       87.56       95.28      6.34 o 
  -6  -2  10       47.65       44.92      6.05 o 
  -5  -2  10      380.06      391.26     17.26 o 
  -4  -2  10       26.24       28.96      4.71 o 
  -3  -2  10       36.47       37.77      5.04 o 
  -2  -2  10       36.18       46.75      4.15 o 
  -1  -2  10       30.92       27.90      2.93 o 
   0  -2  10      157.31      157.83      6.45 o 
   1  -2  10        5.69        5.12      2.53 o 
   2  -2  10      162.82      150.22      6.29 o 
   3  -2  10      333.65      313.02     11.55 o 
   4  -2  10        9.97       10.08      3.07 o 
   5  -2  10      219.31      213.98      8.02 o 
   6  -2  10        4.62        4.62      3.45 o 
   7  -2  10       77.21       74.36      6.62 o 
  -7  -1  10        7.10        9.21      5.49 o 
  -6  -1  10       18.92       16.05      3.29 o 
  -5  -1  10       28.77       44.31      5.27 o 
  -4  -1  10        8.52        7.84      2.78 o 
  -3  -1  10        5.88        9.02      2.57 o 
  -2  -1  10       15.25       18.76      2.87 o 
  -1  -1  10      277.28      258.94      9.17 o 
   0  -1  10     1599.36     1509.43     43.93 o 
   1  -1  10       24.72       25.32      4.69 o 
   2  -1  10      318.18      296.87     10.40 o 
   3  -1  10      615.90      563.79     28.02 o 
   4  -1  10      261.80      230.95     21.85 o 
   5  -1  10      161.31      160.63      6.65 o 
   6  -1  10       33.99       39.42      7.55 o 
   7  -1  10       27.86       29.77      4.43 o 
  -8   0  10       29.79       48.86      8.97 o 
  -7   0  10      395.60      393.08     20.51 o 
  -6   0  10       93.09      107.58      6.62 o 
  -5   0  10      425.97      411.42     13.49 o 
  -4   0  10      576.80      539.15     21.87 o 
  -3   0  10       44.75       43.77      5.20 o 
  -2   0  10      957.16      929.85     28.00 o 
  -1   0  10       11.80       10.14      2.46 o 
   0   0  10     1262.68     1214.39     38.02 o 
   1   0  10      341.29      329.77     11.99 o 
   2   0  10      366.58      357.18     12.92 o 
   3   0  10      890.49      909.65     35.71 o 
   4   0  10       11.01       14.66      5.60 o 
   5   0  10      532.88      507.34     26.66 o 
   6   0  10       34.42       33.04      4.52 o 
  -8   1  10       91.69       94.81      7.84 o 
  -7   1  10       13.70       18.76      4.15 o 
  -6   1  10      748.59      724.20     29.07 o 
  -5   1  10       65.19       65.44      4.77 o 
  -4   1  10      590.98      602.05     19.23 o 
  -3   1  10     1973.81     1966.54     60.64 o 
  -2   1  10     1449.24     1388.65     43.39 o 
  -1   1  10      721.33      765.97     24.84 o 
   0   1  10       49.45       50.43      4.54 o 
   1   1  10     1667.80     1656.60     61.72 o 
   2   1  10        6.22        7.62      3.73 o 
   3   1  10      655.99      667.40     27.16 o 
   4   1  10      452.22      440.71     19.40 o 
   5   1  10       53.00       48.43      4.98 o 
   6   1  10      457.37      495.10     17.63 o 
  -8   2  10      291.82      308.14     14.81 o 
  -7   2  10        0.06       -4.32      5.32 o 
  -6   2  10      422.93      388.59     11.91 o 
  -5   2  10      235.67      246.61     10.27 o 
  -4   2  10      254.56      271.52     20.20 o 
  -3   2  10      471.75      447.87     15.77 o 
  -2   2  10        1.19       -1.35      2.38 o 
  -1   2  10      225.37      264.48     10.35 o 
   0   2  10      216.50      219.68      9.16 o 
   1   2  10      206.47      238.31     13.27 o 
   2   2  10      547.01      536.76     22.43 o 
   3   2  10       88.23       79.22      9.30 o 
   4   2  10      355.28      332.21     16.81 o 
   5   2  10        7.71        6.53      4.89 o 
  -8   3  10       97.12       97.10      7.66 o 
  -7   3  10        6.00        4.99      3.64 o 
  -6   3  10       12.73       17.18      2.86 o 
  -5   3  10      599.42      602.34     23.85 o 
  -4   3  10       86.00       88.61      5.69 o 
  -3   3  10      208.24      215.02      9.69 o 
  -2   3  10       83.61       76.74      5.04 o 
  -1   3  10      192.66      200.16      8.55 o 
   0   3  10       69.80       87.67      5.42 o 
   1   3  10       56.23       46.21      5.18 o 
   2   3  10      206.89      204.20     10.98 o 
   3   3  10       13.42       11.03      4.27 o 
   4   3  10      168.03      162.51     10.28 o 
   5   3  10       12.98        9.60      6.05 o 
  -8   4  10      159.99      161.65     10.59 o 
  -7   4  10       13.57       18.75      3.41 o 
  -6   4  10      261.16      257.06      9.25 o 
  -5   4  10      124.97      132.80     12.49 o 
  -4   4  10        1.95       -0.30      3.16 o 
  -3   4  10      281.00      308.14     12.18 o 
  -2   4  10      153.08      159.32      7.76 o 
  -1   4  10      255.06      298.55     11.85 o 
   0   4  10      392.76      384.93     17.42 o 
   1   4  10      177.27      192.08     13.45 o 
   2   4  10      503.80      499.66     21.78 o 
   3   4  10       45.45       57.98      6.30 o 
   4   4  10      143.80      136.64      9.66 o 
  -8   5  10       19.47       18.15      5.72 o 
  -7   5  10      531.78      501.52     17.87 o 
  -6   5  10       31.25       33.11      4.38 o 
  -5   5  10      502.37      492.94     18.15 o 
  -4   5  10      446.76      475.03     17.29 o 
  -3   5  10      249.03      244.26     10.68 o 
  -2   5  10      765.99      790.96     26.58 o 
  -1   5  10        8.85        2.59      3.41 o 
   0   5  10      626.80      658.15     27.38 o 
   1   5  10       67.18       59.21      6.29 o 
   2   5  10      330.14      335.93     16.26 o 
   3   5  10      312.03      339.31     23.09 o 
  -7   6  10        3.60        2.49      5.02 o 
  -6   6  10      243.97      258.74     11.29 o 
  -5   6  10       15.34        8.89      6.11 o 
  -4   6  10      262.39      273.16     13.11 o 
  -3   6  10       15.94       14.21      4.24 o 
  -2   6  10      285.62      266.18     22.06 o 
  -1   6  10       72.85       80.74      7.96 o 
   0   6  10      205.95      212.53     19.72 o 
   1   6  10       25.31       26.33      5.68 o 
   2   6  10        1.95        3.21      5.26 o 
  -6   7  10       73.15       58.25      7.81 o 
  -5   7  10       14.97        9.15      6.84 o 
  -4   7  10      118.07      105.54      7.40 o 
  -3   7  10        0.34       -2.03      5.72 o 
  -2   7  10       52.06       48.29     10.76 o 
  -1   7  10       85.32       99.29      8.35 o 
   0   7  10       49.98       53.90      8.07 o 
  -1  -7  11        2.93       -0.29      5.00 o 
   0  -7  11       30.06       38.41      5.30 o 
   1  -7  11        2.08        3.23      4.67 o 
   2  -7  11       70.32       69.46     14.23 o 
   3  -7  11        4.74        4.24      5.33 o 
   4  -7  11        7.53        6.91      5.65 o 
  -3  -6  11        1.77        0.25      4.68 o 
  -2  -6  11      278.83      276.95     14.79 o 
  -1  -6  11       11.96       15.11      4.98 o 
   0  -6  11      366.28      378.74     18.22 o 
   1  -6  11       12.68       17.85      4.93 o 
   2  -6  11       82.30       91.94     10.31 o 
   3  -6  11      306.20      309.66     16.29 o 
   4  -6  11       25.69       25.50      5.76 o 
   5  -6  11       13.08       15.94      5.51 o 
  -4  -5  11      162.22      193.00     11.55 o 
  -3  -5  11      171.52      179.89     10.95 o 
  -2  -5  11       67.69       84.76     13.90 o 
  -1  -5  11      148.55      170.70     10.21 o 
   0  -5  11        7.40        5.49      8.18 o 
   1  -5  11      169.84      179.53     14.57 o 
   2  -5  11      322.81      320.14     13.05 o 
   3  -5  11      524.08      514.43     25.37 o 
   4  -5  11      263.17      264.04     14.13 o 
   5  -5  11        0.87        2.90      4.56 o 
   6  -5  11      348.77      320.67     17.20 o 
  -5  -4  11       82.98      108.05     10.53 o 
  -4  -4  11       21.58       24.50      4.93 o 
  -3  -4  11      115.08      131.23      8.61 o 
  -2  -4  11        9.91        7.41      4.82 o 
  -1  -4  11       13.05        7.87      3.88 o 
   0  -4  11      154.22      136.49     11.65 o 
   1  -4  11      114.10       99.39     12.12 o 
   2  -4  11      164.48      159.01     16.03 o 
   3  -4  11        1.96        7.84      7.62 o 
   4  -4  11      443.49      388.92     21.62 o 
   5  -4  11       58.15       59.50      4.84 o 
   6  -4  11       80.80       86.18      7.42 o 
  -6  -3  11        4.57        1.47      3.74 o 
  -5  -3  11       61.65       75.61      6.22 o 
  -4  -3  11        0.07       -0.69      3.49 o 
  -3  -3  11       51.61       62.90      5.76 o 
  -2  -3  11      126.57      130.88      8.06 o 
  -1  -3  11        4.44       12.33      4.93 o 
   0  -3  11      479.21      493.33     24.89 o 
   1  -3  11      222.00      208.74     10.74 o 
   2  -3  11      196.67      195.29     14.32 o 
   3  -3  11        0.01        1.80      3.47 o 
   4  -3  11      292.13      254.59     10.55 o 
   5  -3  11       39.75       38.54      5.26 o 
   6  -3  11       31.39       37.93      5.77 o 
  -6  -2  11       28.25       28.48      4.32 o 
  -5  -2  11      248.30      269.60     13.01 o 
  -4  -2  11        1.77        4.82      3.19 o 
  -3  -2  11      199.43      219.73     11.10 o 
  -2  -2  11      267.87      264.02     17.26 o 
  -1  -2  11      227.36      225.99     11.01 o 
   0  -2  11      265.41      271.11      9.66 o 
   1  -2  11       87.98       86.41      4.70 o 
   2  -2  11      443.32      418.37     13.84 o 
   3  -2  11        6.20        6.43      3.60 o 
   4  -2  11      280.91      269.50     13.23 o 
   5  -2  11      233.85      222.82     12.67 o 
   6  -2  11       84.80       91.39      7.20 o 
  -7  -1  11      270.84      309.59     14.21 o 
  -6  -1  11       43.84       48.57      5.04 o 
  -5  -1  11      549.32      569.93     37.77 o 
  -4  -1  11      681.94      644.37     36.76 o 
  -3  -1  11      153.44      164.06     12.10 o 
  -2  -1  11     1807.56     1721.26     50.56 o 
  -1  -1  11        6.04        5.85      2.33 o 
   0  -1  11      972.10      958.67     28.88 o 
   1  -1  11      185.99      181.47      7.50 o 
   2  -1  11      492.53      464.41     18.86 o 
   3  -1  11      601.94      568.04     23.64 o 
   4  -1  11       36.88       44.37      5.60 o 
   5  -1  11      631.43      595.58     20.91 o 
   6  -1  11       65.93       65.95      6.32 o 
  -7   0  11      122.54      125.06      9.41 o 
  -6   0  11      224.61      246.09     15.69 o 
  -5   0  11        3.21        0.74      3.05 o 
  -4   0  11      720.27      705.54     23.58 o 
  -3   0  11      104.28      104.27      5.79 o 
  -2   0  11      308.27      295.90     10.61 o 
  -1   0  11      530.36      524.36     16.71 o 
   0   0  11        5.61       11.80      2.56 o 
   1   0  11      678.09      680.47     21.28 o 
   2   0  11       40.28       23.68      4.51 o 
   3   0  11      591.92      566.00     23.68 o 
   4   0  11       90.57       84.82      6.89 o 
   5   0  11      174.22      164.55      8.38 o 
   6   0  11      134.49      160.87     16.81 o 
  -7   1  11        8.16        5.75      3.47 o 
  -6   1  11       55.31       54.13      4.84 o 
  -5   1  11        3.72       -0.90      2.98 o 
  -4   1  11      175.20      174.87      8.89 o 
  -3   1  11      150.27      153.81      7.78 o 
  -2   1  11       78.55       70.18      4.66 o 
  -1   1  11      209.98      226.07      9.27 o 
   0   1  11       15.77       14.25      5.58 o 
   1   1  11      261.83      253.56     10.28 o 
   2   1  11       35.98       42.81      8.74 o 
   3   1  11      202.85      224.75     20.96 o 
   4   1  11       65.04       71.92      6.73 o 
   5   1  11       23.35       28.37      4.88 o 
  -8   2  11       16.93       16.10      6.16 o 
  -7   2  11        0.91       -2.26      3.97 o 
  -6   2  11       85.11       93.58     10.42 o 
  -5   2  11        3.72        2.55      3.26 o 
  -4   2  11       73.83       64.31      5.09 o 
  -3   2  11      271.80      287.46     16.93 o 
  -2   2  11       17.46       20.85      4.33 o 
  -1   2  11      536.01      540.26     18.66 o 
   0   2  11        2.52        3.25      2.93 o 
   1   2  11      437.12      408.03     23.09 o 
   2   2  11       45.25       47.12      8.40 o 
   3   2  11      321.41      301.93     14.81 o 
   4   2  11       49.42       37.36      6.03 o 
   5   2  11       16.66       14.73      5.46 o 
  -8   3  11       75.09       75.31      7.23 o 
  -7   3  11       64.08       65.03     12.09 o 
  -6   3  11      123.00      119.78      7.22 o 
  -5   3  11      410.09      413.41     16.93 o 
  -4   3  11      190.05      167.24     16.12 o 
  -3   3  11      626.03      602.46     20.89 o 
  -2   3  11       16.89       14.91      3.77 o 
  -1   3  11      907.57      909.98     29.79 o 
   0   3  11      171.06      184.13      8.53 o 
   1   3  11      367.23      372.41     17.00 o 
   2   3  11      436.85      439.18     42.36 o 
   3   3  11       22.55       19.36      5.10 o 
   4   3  11      703.59      664.47     28.37 o 
  -7   4  11      255.21      247.93     10.33 o 
  -6   4  11       42.07       53.28      5.53 o 
  -5   4  11      631.30      640.75     26.67 o 
  -4   4  11       98.35       90.76      7.24 o 
  -3   4  11      448.16      437.88     16.37 o 
  -2   4  11      402.82      376.60     24.47 o 
  -1   4  11      115.80      103.74      6.42 o 
   0   4  11      670.62      711.86     29.29 o 
   1   4  11       13.07       13.77      4.51 o 
   2   4  11      239.15      215.86     12.17 o 
   3   4  11      146.04      142.65      9.85 o 
  -7   5  11      106.27       84.99      8.51 o 
  -6   5  11        3.89        7.60      4.89 o 
  -5   5  11       48.73       53.69      6.21 o 
  -4   5  11       88.00       91.86      6.53 o 
  -3   5  11       64.54       58.06      5.53 o 
  -2   5  11       92.23       85.55      6.34 o 
  -1   5  11        5.79        6.71      4.60 o 
   0   5  11      218.25      186.65     10.98 o 
   1   5  11       33.45       35.20      5.68 o 
   2   5  11      250.85      282.94     14.81 o 
  -6   6  11        1.70        4.02      5.52 o 
  -5   6  11      123.02      143.64     15.22 o 
  -4   6  11      111.71      108.91      7.46 o 
  -3   6  11       63.75       65.17      6.17 o 
  -2   6  11      287.08      282.66     38.77 o 
  -1   6  11       31.43       29.31      6.06 o 
   0   6  11      127.54      103.19      8.67 o 
  -4   7  11      216.26      233.28     13.94 o 
  -3   7  11       29.86       27.16      6.45 o 
  -2   7  11      354.28      320.97     17.82 o 
  -1  -6  12      248.95      302.53     15.83 o 
   0  -6  12       10.87       12.40      9.30 o 
   1  -6  12      230.95      232.42     18.38 o 
   2  -6  12       49.03       41.95      6.86 o 
   3  -6  12      250.09      244.53     20.62 o 
   4  -6  12       93.26       80.91     12.33 o 
  -3  -5  12       16.92       17.17      5.26 o 
  -2  -5  12        6.83        8.40      4.68 o 
  -1  -5  12       74.93       90.87      7.52 o 
   0  -5  12       62.51       50.88      8.74 o 
   1  -5  12       90.81      102.25      8.45 o 
   2  -5  12        2.86        3.94      4.98 o 
   3  -5  12       22.49       16.12      6.05 o 
   4  -5  12       40.45       31.83      8.52 o 
   5  -5  12        3.96       17.26      8.52 o 
  -4  -4  12       44.89       60.17      6.29 o 
  -3  -4  12      209.33      244.71     13.15 o 
  -2  -4  12        6.45       12.83      4.59 o 
  -1  -4  12      256.46      286.66     19.72 o 
   0  -4  12       64.30       50.88      7.62 o 
   1  -4  12      307.29      298.94     40.79 o 
   2  -4  12       11.02        6.39      4.51 o 
   3  -4  12       42.74       41.46      9.86 o 
   4  -4  12      152.87      158.01     15.02 o 
   5  -4  12        2.49       -1.34      7.40 o 
  -5  -3  12      148.23      165.32      9.75 o 
  -4  -3  12       37.15       40.25      5.22 o 
  -3  -3  12      415.81      464.11     23.20 o 
  -2  -3  12       46.54       47.74      7.17 o 
  -1  -3  12      350.01      372.95     23.98 o 
   0  -3  12      196.72      201.23     37.99 o 
   1  -3  12       50.73       52.31      5.78 o 
   2  -3  12      264.97      280.75     14.74 o 
   3  -3  12        2.07        2.91      3.61 o 
   4  -3  12      310.67      311.10     19.86 o 
   5  -3  12       85.29       94.64     10.87 o 
  -6  -2  12       15.67       18.00      4.82 o 
  -5  -2  12      321.04      357.10     22.53 o 
  -4  -2  12       91.97      101.38     11.65 o 
  -3  -2  12      197.92      204.63     14.57 o 
  -2  -2  12      746.21      718.88     30.60 o 
  -1  -2  12       56.68       58.11     11.65 o 
   0  -2  12      453.73      434.65     21.63 o 
   1  -2  12      259.48      244.80      9.88 o 
   2  -2  12      473.02      461.36     16.32 o 
   3  -2  12      307.73      280.11     13.62 o 
   4  -2  12      140.22      120.64      9.86 o 
   5  -2  12      346.19      322.65     13.08 o 
  -6  -1  12       27.30       26.45      5.38 o 
  -5  -1  12        4.62       11.65      4.71 o 
  -4  -1  12       90.19       96.38      8.97 o 
  -3  -1  12       45.40       48.36      5.53 o 
  -2  -1  12      222.05      226.32     12.17 o 
  -1  -1  12      179.25      184.15      8.38 o 
   0  -1  12       69.08       68.89      4.57 o 
   1  -1  12      390.16      355.50     12.43 o 
   2  -1  12       13.00       17.61      4.34 o 
   3  -1  12      241.40      236.36     12.33 o 
   4  -1  12        0.47        1.78      4.59 o 
   5  -1  12       86.67       76.59      5.91 o 
  -6   0  12        9.38       20.17      5.15 o 
  -5   0  12        0.57        3.88      4.71 o 
  -4   0  12      140.21      128.25     10.21 o 
  -3   0  12       12.12       10.75      3.26 o 
  -2   0  12      193.08      202.03      8.87 o 
  -1   0  12      100.56       85.01      5.39 o 
   0   0  12      347.01      360.81     13.43 o 
   1   0  12      116.02      115.95      5.96 o 
   2   0  12       75.12       75.43      7.96 o 
   3   0  12      251.91      250.82     12.97 o 
   4   0  12       23.74       29.45      9.41 o 
   5   0  12      129.74      120.44     13.49 o 
  -7   1  12        4.13        0.62      4.10 o 
  -6   1  12      175.81      189.89      9.30 o 
  -5   1  12        7.46       12.07      3.64 o 
  -4   1  12      454.05      436.14     18.44 o 
  -3   1  12       86.07      109.71      6.48 o 
  -2   1  12      378.20      367.27     13.85 o 
  -1   1  12      549.09      513.96     18.05 o 
   0   1  12      170.06      168.08      7.93 o 
   1   1  12      613.55      588.44     20.40 o 
   2   1  12        3.12        2.84      4.19 o 
   3   1  12      454.03      440.61     22.30 o 
   4   1  12      176.51      162.52     10.34 o 
  -7   2  12       67.04       66.81      5.84 o 
  -6   2  12      391.22      376.93     15.00 o 
  -5   2  12      225.94      215.86      9.99 o 
  -4   2  12      283.39      293.06     19.05 o 
  -3   2  12      585.01      610.21     21.18 o 
  -2   2  12       76.38       64.81      5.17 o 
  -1   2  12      645.63      611.29     21.16 o 
   0   2  12       86.90       96.85      6.13 o 
   1   2  12      675.59      701.12     28.91 o 
   2   2  12      182.68      192.59     12.33 o 
   3   2  12      139.40      154.20     10.87 o 
   4   2  12      367.19      348.33     17.26 o 
  -7   3  12       93.11       96.43      8.65 o 
  -6   3  12       27.52       27.80      5.44 o 
  -5   3  12      260.70      261.95     11.61 o 
  -4   3  12        1.32        1.31      4.23 o 
  -3   3  12      378.59      374.22     14.61 o 
  -2   3  12       65.43       70.55      5.70 o 
  -1   3  12      140.35      131.15     10.68 o 
   0   3  12      379.97      349.40     16.62 o 
   1   3  12       71.17       81.58     22.64 o 
   2   3  12      302.80      298.81     15.12 o 
   3   3  12        5.41       16.09      5.60 o 
  -6   4  12       45.53       52.54      5.77 o 
  -5   4  12      112.04      114.24     12.27 o 
  -4   4  12        0.46        2.01      3.95 o 
  -3   4  12      159.31      156.15      8.39 o 
  -2   4  12       77.43       67.71      5.68 o 
  -1   4  12      166.15      151.46      8.34 o 
   0   4  12       63.19       59.73      8.29 o 
   1   4  12       35.02       53.50      6.80 o 
   2   4  12       83.07       89.80      8.09 o 
  -6   5  12       12.95        8.63      5.80 o 
  -5   5  12      342.23      368.67     21.44 o 
  -4   5  12       31.18       45.01      8.97 o 
  -3   5  12      168.43      193.08     10.28 o 
  -2   5  12      370.16      350.46     20.09 o 
  -1   5  12       95.14      100.08      8.49 o 
   0   5  12      228.65      209.60     23.65 o 
   1   5  12        1.12        1.53      9.64 o 
  -5   6  12      143.71      157.25      9.75 o 
  -4   6  12      305.57      320.68     13.92 o 
  -3   6  12        5.36       15.42      4.87 o 
  -2   6  12      299.70      337.83     17.29 o 
  -1   6  12       50.73       40.90      9.97 o 
   1  -6  13       90.99       76.20     13.45 o 
  -2  -5  13       31.39       30.25      5.97 o 
  -1  -5  13      175.75      183.79     15.46 o 
   0  -5  13       25.72       32.72      8.07 o 
   1  -5  13       77.08       77.55      8.02 o 
   2  -5  13       80.91       72.39     12.10 o 
   3  -5  13      124.00      141.03     15.46 o 
  -3  -4  13      205.13      255.45     13.56 o 
  -2  -4  13        9.20       13.90      6.28 o 
  -1  -4  13      414.66      467.53     29.59 o 
   0  -4  13       75.36       84.80     20.06 o 
   1  -4  13       56.72       61.36      7.17 o 
   2  -4  13      406.98      389.54     28.69 o 
   3  -4  13        6.90       -8.52      8.52 o 
   4  -4  13      265.54      219.87     18.60 o 
  -4  -3  13      154.21      195.47     11.35 o 
  -3  -3  13       37.79       44.83      7.40 o 
  -2  -3  13      133.91      155.32     13.00 o 
  -1  -3  13        2.36        8.51      6.61 o 
   0  -3  13      454.77      483.52     22.35 o 
   1  -3  13        2.53        2.53      4.84 o 
   2  -3  13      267.04      273.66     22.64 o 
   3  -3  13       67.64       51.77     11.43 o 
   4  -3  13      111.73      100.21      8.93 o 
  -5  -2  13       37.59       27.79      6.28 o 
  -4  -2  13       52.86       56.70      7.62 o 
  -3  -2  13       55.08       50.81      6.41 o 
  -2  -2  13       83.24       93.52      7.91 o 
  -1  -2  13       16.04       21.32      9.97 o 
   0  -2  13      204.02      197.32     11.89 o 
   1  -2  13        0.22        2.89      4.72 o 
   2  -2  13      100.71       90.10      6.88 o 
   3  -2  13       74.53       79.32      6.80 o 
   4  -2  13      108.20      111.83      8.29 o 
  -5  -1  13       85.62       80.08      7.26 o 
  -4  -1  13       68.87       57.29      6.48 o 
  -3  -1  13       23.64       19.64      4.90 o 
  -2  -1  13      387.01      409.78     28.69 o 
  -1  -1  13       19.74       30.87      5.59 o 
   0  -1  13      421.91      417.04     15.35 o 
   1  -1  13       21.66       25.03      3.90 o 
   2  -1  13      223.63      187.39     10.76 o 
   3  -1  13      180.07      166.35     10.76 o 
   4  -1  13       68.85       78.76     13.34 o 
  -6   0  13      233.73      209.11     23.42 o 
  -5   0  13      112.70      118.88      8.67 o 
  -4   0  13      649.71      700.26     30.28 o 
  -3   0  13        7.17       10.44      6.26 o 
  -2   0  13      604.68      601.49     20.89 o 
  -1   0  13      187.27      176.79      8.29 o 
   0   0  13      277.23      276.29     11.37 o 
   1   0  13      761.86      740.75     30.27 o 
   2   0  13      124.41      140.78      9.04 o 
   3   0  13      465.62      455.00     20.50 o 
   4   0  13       12.82        2.28      7.40 o 
  -6   1  13      120.56      112.11      8.69 o 
  -5   1  13      175.62      189.09      9.49 o 
  -4   1  13      303.57      340.18     13.76 o 
  -3   1  13      276.24      276.00     11.69 o 
  -2   1  13       68.97       71.78      5.71 o 
  -1   1  13      385.63      360.56     14.03 o 
   0   1  13       41.68       50.47      4.91 o 
   1   1  13      444.70      430.37     19.42 o 
   2   1  13       66.27       50.65      6.47 o 
   3   1  13      109.67      108.44     15.80 o 
  -6   2  13      111.37      107.47      7.43 o 
  -5   2  13        4.00        4.07      4.14 o 
  -4   2  13       47.32       41.89      5.22 o 
  -3   2  13      179.73      176.37      8.98 o 
  -2   2  13        8.49       14.69      4.57 o 
  -1   2  13      342.62      354.25     20.84 o 
   0   2  13        0.97        9.49      4.08 o 
   1   2  13       90.82       83.92      7.69 o 
   2   2  13       27.35       28.42     17.93 o 
   3   2  13       62.16       59.62      8.07 o 
  -6   3  13      153.59      154.85      9.09 o 
  -5   3  13       93.58       77.57      6.43 o 
  -4   3  13       75.88       81.93     11.44 o 
  -3   3  13      177.25      138.13      8.04 o 
  -2   3  13       17.52       16.77      4.49 o 
  -1   3  13      300.20      297.50     12.61 o 
   0   3  13       39.85       40.83      5.92 o 
   1   3  13       22.13       20.44      5.94 o 
   2   3  13       99.81       85.92     12.89 o 
  -5   4  13      323.62      322.24     14.04 o 
  -4   4  13        1.12       -1.38      4.37 o 
  -3   4  13      381.31      394.55     40.75 o 
  -2   4  13       96.82       96.11      7.16 o 
  -1   4  13      142.97      171.87     11.09 o 
   0   4  13      273.89      294.82     15.45 o 
   1   4  13       12.63       21.53      9.86 o 
  -4   5  13      215.26      215.02     14.03 o 
  -3   5  13        4.79        9.96      4.74 o 
  -2   5  13      265.86      283.99     15.67 o 
  -1   5  13       98.31      120.30      9.80 o 
  -1  -4  14       73.75       91.51     19.50 o 
   0  -4  14        7.25       13.54      5.89 o 
   1  -4  14       14.42       19.94      6.17 o 
   2  -4  14       56.92       42.14     12.10 o 
  -2  -3  14       41.51       58.01      7.21 o 
  -1  -3  14      178.72      200.68     12.49 o 
   0  -3  14      104.97       99.02      8.98 o 
   1  -3  14       78.19       57.81      7.32 o 
   2  -3  14      118.60       84.05     14.12 o 
   3  -3  14        0.26        2.02      9.86 o 
  -3  -2  14      341.61      338.21     22.64 o 
  -2  -2  14       76.20       76.61      7.83 o 
  -1  -2  14       36.65       50.17     15.91 o 
   1  -2  14       11.01        9.12      5.53 o 
   2  -2  14      537.82      483.67     34.29 o 
   3  -2  14       10.11        5.08      4.52 o 
  -4  -1  14      387.66      402.69     20.73 o 
  -3  -1  14       18.35       22.39      5.83 o 
  -2  -1  14      529.24      492.78     23.23 o 
  -1  -1  14       31.53       22.63      9.53 o 
   0  -1  14      218.87      205.94     13.01 o 
   1  -1  14      369.73      390.89     18.04 o 
   2  -1  14       62.18       61.66      6.54 o 
   3  -1  14      292.17      290.64     14.75 o 
  -4   0  14       33.87       30.75      6.08 o 
  -3   0  14       81.31       86.52      8.04 o 
  -2   0  14      129.79      128.85      7.56 o 
  -1   0  14      162.61      160.76     17.55 o 
   0   0  14       81.26       87.76      6.63 o 
   1   0  14       62.86       54.39      6.45 o 
   2   0  14       11.02        8.43      5.02 o 
   3   0  14       44.88       60.29     12.33 o 
  -5   1  14        2.94        5.30     11.21 o 
  -4   1  14      137.76      133.65      8.08 o 
  -3   1  14        2.66       -1.17      3.85 o 
  -2   1  14       47.97       49.30      5.29 o 
  -1   1  14      130.88      134.46      7.62 o 
   0   1  14       10.50        8.23      4.77 o 
   1   1  14      138.68      171.42     10.71 o 
   2   1  14       20.86       19.95      8.18 o 
  -4   2  14      165.05      182.83      9.75 o 
  -3   2  14      138.36      131.74     15.59 o 
  -2   2  14       74.34       80.31      7.94 o 
  -1   2  14      256.56      243.01     11.18 o 
   0   2  14       11.86       13.67      5.59 o 
   1   2  14      246.96      271.19     14.70 o 
  -4   3  14       26.33       16.45      5.11 o 
  -3   3  14      163.57      145.83     12.12 o 
  -2   3  14      157.42      175.87      9.71 o 
  -1   3  14      221.18      239.53     11.52 o 
   0   3  14      322.70      342.11     17.33 o 
  -1  -2  15        0.81       -3.20      5.73 o 
   0  -2  15      176.83      176.91     12.43 o 
  -2  -1  15       10.00       12.33      5.87 o 
  -1  -1  15       16.40       17.82      5.91 o 
   0  -1  15       36.74       28.78      6.59 o 
   1  -1  15      104.67      129.32     16.36 o 
  -2   0  15       88.07       75.84      8.39 o 
  -1   0  15       11.42       16.73      6.00 o 
   0   0  15      138.15      156.25     10.10 o 
  -2   1  15        9.68        4.37      4.28 o 
  -1   1  15      498.07      502.89     18.91 o 
                                                 
